# Supplementary material for: Bis(N-benzyl-N-isopropyl­dithio­carbamato-κS)di-n-butyl­tin(IV)
Source: Acta Crystallogr Sect E Struct Rep Online. 2009 Apr 30;65(Pt 5):m595. doi: 10.1107/S1600536809015116 (PMC2977631; doi:10.1107/S1600536809015116)
Supplement: Supplementary file 2 [file e-65-0m595-Isup2.hkl]

#
# h,k,l, Fc-squared, Fo-squared, sigma(Fo-squared) and status flag
#
data_I
_shelx_title '  P-1'
_shelx_refln_list_code          4
_shelx_F_calc_maximum     1148.58
_exptl_crystal_F_000      3540.00
_reflns_d_resolution_high  0.7696
 
loop_
 _symmetry_equiv_pos_as_xyz
 'x, y, z'
 '-x, -y, -z'
 
_cell_length_a    17.7745
_cell_length_b    19.5463
_cell_length_c    26.2062
_cell_angle_alpha 102.525
_cell_angle_beta   95.149
_cell_angle_gamma 110.257
 
_shelx_F_squared_multiplier     1.000
 
loop_
 _refln_index_h
 _refln_index_k
 _refln_index_l
 _refln_F_squared_calc
 _refln_F_squared_meas
 _refln_F_squared_sigma
 _refln_observed_status
   1   0   0       45.63        0.37      2.79 o
   2   0   0      189.27      147.92     36.42 o
   3   0   0       10.65        3.13     15.30 o
   4   0   0      169.40      110.39     27.19 o
   5   0   0   119504.41   132020.28   1814.20 o
   6   0   0      139.99       89.83     45.62 o
   7   0   0     2668.97     2703.07    236.77 o
   8   0   0     4423.27     4506.75    183.96 o
   9   0   0      569.43      460.29    100.86 o
  10   0   0    32391.70    32476.85    609.90 o
  11   0   0      133.57      -32.59     67.23 o
  12   0   0      404.94      183.85     66.70 o
  13   0   0     2990.81     2953.73    146.15 o
  14   0   0       51.09     -123.04    153.68 o
  15   0   0     8396.36     8515.41    431.82 o
  16   0   0      214.06      -47.47    122.17 o
  17   0   0     2782.16     2698.33    230.75 o
  18   0   0     1738.82     1386.87    202.82 o
  19   0   0      288.02      233.51    153.63 o
  20   0   0    16303.97    17592.59    566.81 o
  21   0   0       49.64      -52.48    173.48 o
 -21   1   0     1678.97     1759.83    231.33 o
 -20   1   0      791.50      915.96    197.90 o
 -19   1   0    12515.00    13288.06    484.47 o
 -18   1   0      170.45       36.36    142.01 o
 -17   1   0     3226.43     3573.35    274.74 o
 -16   1   0      500.30      385.29    178.03 o
 -15   1   0      181.73       49.12    107.41 o
 -14   1   0     2522.02     1969.56    166.10 o
 -13   1   0      211.86      149.76    121.95 o
 -12   1   0       49.85       38.65     59.80 o
 -11   1   0      377.57      290.14     61.54 o
 -10   1   0     2014.38     1968.41    117.60 o
  -9   1   0    90789.20   101076.05   1332.16 o
  -8   1   0     2761.53     2989.37    198.42 o
  -7   1   0     7730.17     7636.50    308.75 o
  -6   1   0     3046.18     2808.15    120.08 o
  -5   1   0      377.37      256.05     44.27 o
  -4   1   0   299478.19   324697.56   3567.62 o
  -3   1   0       13.87       20.10     11.65 o
  -2   1   0      854.86      420.29     47.49 o
  -1   1   0      105.29       10.31      6.65 o
   0   1   0       48.99       -4.80      5.30 o
   1   1   0    66361.13    73552.73   1089.95 o
   2   1   0       70.00       58.56     18.12 o
   3   1   0      814.06      648.31     36.61 o
   4   1   0     1302.72     1346.21     54.13 o
   5   1   0      354.43      352.99     34.29 o
   6   1   0    77403.39    85753.70   1052.34 o
   7   1   0      265.73      220.17     53.55 o
   8   1   0     3708.27     3473.03    181.69 o
   9   1   0     1429.47     1080.98    102.67 o
  10   1   0       96.34      109.95     93.24 o
  11   1   0    20370.75    20542.40    460.42 o
  12   1   0       96.34       14.46     60.42 o
  13   1   0      223.99      258.89     78.13 o
  14   1   0        2.76      -47.63     91.79 o
  15   1   0       90.54     -127.69     92.55 o
  16   1   0     1213.19     1386.63    178.01 o
  17   1   0       86.87     -144.92    126.44 o
  18   1   0      384.21      437.06    162.67 o
  19   1   0       41.18     -129.42    144.28 o
  20   1   0     2774.01     3243.04    624.74 o
 -21   2   0     4704.97     4653.42    337.27 o
 -20   2   0      112.61      -82.99    144.39 o
 -19   2   0       28.47     -202.56    135.04 o
 -18   2   0     1490.85      882.16    180.49 o
 -17   2   0      666.30      359.02    146.84 o
 -16   2   0     1059.40      853.36    164.31 o
 -15   2   0     3095.74     3936.24    246.38 o
 -14   2   0      308.87      229.55    102.18 o
 -13   2   0    18953.61    20278.39    491.92 o
 -12   2   0     1645.30     1743.70    166.57 o
 -11   2   0     4653.79     4645.54    142.24 o
 -10   2   0    19329.94    18924.45    303.11 o
  -9   2   0      108.45       45.89     42.70 o
  -8   2   0   244070.20   254385.83   2720.06 o
  -7   2   0      519.27      485.60     41.87 o
  -6   2   0      917.91      854.16     76.41 o
  -5   2   0      356.71      365.23     21.18 o
  -4   2   0       22.25      -10.94     28.33 o
  -3   2   0   140797.92   149068.83   2205.73 o
  -2   2   0      136.14       44.23     14.69 o
  -1   2   0        3.13       10.34     10.81 o
   0   2   0        0.98        0.00     17.65 o
   1   2   0        0.47      -18.97     22.44 o
   2   2   0    33950.62    35957.12    568.00 o
   3   2   0      159.46      115.83     28.66 o
   4   2   0      438.15      314.07     32.27 o
   5   2   0       77.08      131.39     37.13 o
   6   2   0       23.58        1.31     40.57 o
   7   2   0   159577.59   170542.30   2004.23 o
   8   2   0     1406.56     1621.57    110.59 o
   9   2   0     4346.33     4527.90    350.51 o
  10   2   0     1184.09      942.54    112.63 o
  11   2   0        8.35      -86.04     72.39 o
  12   2   0    17587.81    18890.56    453.70 o
  13   2   0     1081.61      802.08     98.76 o
  14   2   0      705.75      605.89     98.26 o
  15   2   0     2506.48     2746.42    222.83 o
  16   2   0      734.77      653.52    147.94 o
  17   2   0     8708.90     7838.64    355.73 o
  18   2   0       36.10      110.47    134.85 o
  19   2   0      336.57      237.71    164.41 o
  20   2   0     2140.19     2514.02    255.64 o
 -22   3   0      473.13      400.60    190.27 o
 -21   3   0      626.06      620.48    190.92 o
 -20   3   0      254.95       25.02    156.06 o
 -19   3   0       29.73     -195.22    130.15 o
 -18   3   0        0.39     -190.77    127.18 o
 -17   3   0     9626.39    10662.13    412.02 o
 -16   3   0     4543.08     5152.03    281.20 o
 -15   3   0     8582.00     8895.04    425.70 o
 -14   3   0     3455.95     3524.80    224.23 o
 -13   3   0      697.66      496.14    104.30 o
 -12   3   0    91018.34    94488.47   1113.05 o
 -11   3   0      198.96       97.93     45.80 o
 -10   3   0     3305.48     3264.63    108.48 o
  -9   3   0     1592.94     1652.77     76.00 o
  -8   3   0      263.72      100.33     62.10 o
  -7   3   0     6474.79     7067.43    201.76 o
  -6   3   0     3667.56     3067.32    124.52 o
  -5   3   0     5544.93     4332.06    198.43 o
  -4   3   0      135.37      165.19     37.98 o
  -3   3   0       14.71       -0.38     25.91 o
  -2   3   0   160656.30   178806.86   3547.66 o
  -1   3   0       52.34       18.08     17.83 o
   0   3   0     2261.23     2006.78    151.10 o
   1   3   0     4927.68     4804.65    149.90 o
   2   3   0       40.83       15.77     34.94 o
   3   3   0     2016.68     2058.97    238.06 o
   4   3   0       14.85      -34.14     28.09 o
   5   3   0      496.44      470.13     51.15 o
   6   3   0       25.20       25.05     43.03 o
   7   3   0       86.55      -46.90     48.38 o
   8   3   0     6056.21     4808.25    165.12 o
   9   3   0      386.11      436.93     75.93 o
  10   3   0      188.14       72.81     72.06 o
  11   3   0       53.30      -38.60     80.44 o
  12   3   0     1119.22     1023.46    130.59 o
  13   3   0       20.89       27.62     80.70 o
  14   3   0      711.27      696.66    104.76 o
  15   3   0       77.20      164.64    120.57 o
  16   3   0     1760.98     2012.68    190.02 o
  17   3   0      123.06       49.95    129.33 o
  18   3   0    34296.10    34383.93   1286.68 o
  19   3   0        4.20      145.34    163.80 o
 -22   4   0      168.46       19.82    170.96 o
 -21   4   0     4873.21     5197.29    340.37 o
 -20   4   0     1052.84      908.07    189.22 o
 -19   4   0     1835.77     2138.26    233.00 o
 -18   4   0     9522.56    10738.08    421.75 o
 -17   4   0      805.71     1051.64    175.97 o
 -16   4   0    59088.16    58110.64   1766.60 o
 -15   4   0       86.87      168.13    114.04 o
 -14   4   0    15757.01    15436.13    436.12 o
 -13   4   0     4616.52     4522.17    228.07 o
 -12   4   0      320.05      293.44     94.65 o
 -11   4   0     3362.58     4122.24    239.22 o
 -10   4   0     2496.26     2314.04    159.89 o
  -9   4   0      958.43      670.43     89.10 o
  -8   4   0    10996.49    10819.13    279.86 o
  -7   4   0       17.33       50.73     47.54 o
  -6   4   0   189060.22   206047.06   2789.37 o
  -5   4   0     1924.73     1658.78     99.29 o
  -4   4   0    12460.69    11829.50    324.72 o
  -3   4   0     1882.12     1343.01     71.91 o
  -2   4   0      795.09      305.58     39.75 o
  -1   4   0   306472.97   330508.88   7151.65 o
   0   4   0        4.65      -20.37     31.77 o
   1   4   0     3463.68     3023.34    115.24 o
   2   4   0      187.23      237.97     49.71 o
   3   4   0       31.62      -11.99     40.69 o
   4   4   0    71838.84    71147.62   1698.98 o
   5   4   0        0.23       37.13     50.72 o
   6   4   0       10.62      -38.01     46.12 o
   7   4   0     3567.73     4126.83    193.76 o
   8   4   0       78.91      -77.35     51.57 o
   9   4   0    14935.60    14832.75    333.95 o
  10   4   0      336.06      569.13     88.76 o
  11   4   0      269.17      325.02     88.34 o
  12   4   0     1605.19     1345.73    148.33 o
  13   4   0      311.54      279.15    114.13 o
  14   4   0    80586.93    81559.42   1070.60 o
  15   4   0        1.01      163.08    121.06 o
  16   4   0     1647.47     1505.92    182.78 o
  17   4   0      581.00      556.47    158.89 o
  18   4   0     1124.18     1302.27    196.61 o
 -22   5   0     2028.42     1898.47    253.44 o
 -21   5   0       17.71     -200.24    133.49 o
 -20   5   0     2410.00     2091.51    242.79 o
 -19   5   0      335.92      183.69    150.46 o
 -18   5   0      165.11      -73.36    140.94 o
 -17   5   0     2990.27     3190.82    259.14 o
 -16   5   0       47.68       -0.78    123.07 o
 -15   5   0      347.11      330.55    129.82 o
 -14   5   0      453.75      595.78    130.91 o
 -13   5   0      986.77      863.54    127.42 o
 -12   5   0        4.33     -109.23     72.82 o
 -11   5   0      612.73      490.15    100.09 o
 -10   5   0    35787.01    37438.29    681.39 o
  -9   5   0      221.05      122.18     65.66 o
  -8   5   0    14802.55    13881.82    323.58 o
  -7   5   0     7533.06     7489.58    213.92 o
  -6   5   0       95.45       84.27     45.86 o
  -5   5   0   125045.52   142022.56   2086.20 o
  -4   5   0     3470.99     2545.60    299.46 o
  -3   5   0    25538.53    22392.01    480.27 o
  -2   5   0    16052.67    14781.10    389.10 o
  -1   5   0      798.98      452.15     89.60 o
   0   5   0    34627.57    41348.01    674.39 o
   1   5   0      157.59      136.33     48.24 o
   2   5   0      148.98      135.97     55.97 o
   3   5   0     1115.32      862.43    128.51 o
   4   5   0      752.53      326.99    117.76 o
   5   5   0    19958.10    22187.98    704.39 o
   6   5   0      210.72      141.03     79.69 o
   7   5   0      387.83      217.69    101.23 o
   8   5   0        9.68      -69.01     54.60 o
   9   5   0        2.68      -25.65     64.32 o
  10   5   0    62678.81    65491.67    911.57 o
  11   5   0      526.52      457.74     97.45 o
  12   5   0     2141.20     3156.70    190.24 o
  13   5   0       11.54      194.63    110.84 o
  14   5   0     1462.51     1804.04    141.77 o
  15   5   0      231.25      225.70    128.54 o
  16   5   0      424.62      649.17    167.38 o
 -22   6   0     2127.22     2668.93    272.36 o
 -21   6   0        0.02     -108.09    150.92 o
 -20   6   0      114.01     -195.98    130.65 o
 -19   6   0      556.03      395.68    172.64 o
 -18   6   0     2465.84     2602.22    242.45 o
 -17   6   0     3548.02     3362.46    266.13 o
 -16   6   0    15674.90    15554.94    477.95 o
 -15   6   0      146.40     -101.94    104.57 o
 -14   6   0    20227.99    21005.08    525.73 o
 -13   6   0       30.78     -115.82     77.21 o
 -12   6   0     2052.66     2162.31    164.48 o
 -11   6   0     7316.00     7416.91    264.69 o
 -10   6   0        0.21      -91.40     60.93 o
  -9   6   0    22721.72    21539.98    448.69 o
  -8   6   0      613.73      604.13     88.80 o
  -7   6   0    19120.35    21367.24    514.60 o
  -6   6   0     2792.91     2575.78    128.11 o
  -5   6   0      427.39      332.96     55.79 o
  -4   6   0    39274.85    38641.32    742.12 o
  -3   6   0      108.50       87.76     34.81 o
  -2   6   0     3109.88     3004.11    117.18 o
  -1   6   0    16821.57    16225.14    502.30 o
   0   6   0      123.64       -2.70     80.00 o
   1   6   0   111729.87   120048.74   2716.23 o
   2   6   0      118.01       60.57     91.75 o
   3   6   0       79.76      -23.07    105.51 o
   4   6   0      594.30      859.31    165.70 o
   5   6   0      424.31      332.31    154.29 o
   6   6   0   159251.72   162586.33   3727.65 o
   7   6   0      161.12      233.60     83.19 o
   8   6   0        0.39      -13.66     59.96 o
   9   6   0      410.89      272.03     74.94 o
  10   6   0     1670.04     1642.65    141.44 o
  11   6   0     6703.23     7592.63    249.56 o
  12   6   0      716.82      859.39    120.90 o
  13   6   0     1794.18     1813.32    171.63 o
  14   6   0      192.24      289.64     99.89 o
  15   6   0       12.01     -141.40    124.05 o
 -22   7   0      157.05      -14.86    174.57 o
 -21   7   0      975.53      734.48    190.05 o
 -20   7   0     2080.42     1810.79    234.09 o
 -19   7   0      163.26     -223.82    182.45 o
 -18   7   0    10965.46    10941.72    430.94 o
 -17   7   0      237.53      -50.25    122.11 o
 -16   7   0    19818.32    19586.24    545.51 o
 -15   7   0    15397.41    15216.09    462.18 o
 -14   7   0      899.13      770.72    141.33 o
 -13   7   0      115.64     -120.99     80.66 o
 -12   7   0     1022.25      841.44    146.30 o
 -11   7   0        9.75      -99.83     66.55 o
 -10   7   0     7807.26     8533.98    278.16 o
  -9   7   0     1225.48     1144.44    110.11 o
  -8   7   0    34434.57    37040.29    652.08 o
  -7   7   0     1275.68     1332.27    222.05 o
  -6   7   0     9958.50     9644.85    249.79 o
  -5   7   0       19.62       55.01     52.22 o
  -4   7   0        0.00      -19.47     51.39 o
  -3   7   0    15012.42    15894.43    322.08 o
  -2   7   0      454.81      294.27     51.54 o
  -1   7   0      349.46      254.54    100.41 o
   0   7   0     1220.40      957.22    139.52 o
   1   7   0      365.07      237.54    109.98 o
   2   7   0   220991.86   228602.64   5043.86 o
   3   7   0      513.02      627.11    156.92 o
   4   7   0     2536.37     2952.24    275.42 o
   5   7   0       21.99      -89.37    132.82 o
   6   7   0     1040.49      605.38    176.68 o
   7   7   0      885.25     1054.21    255.09 o
   8   7   0      299.60      296.03     99.26 o
   9   7   0      234.97      185.76    103.84 o
  10   7   0      577.61      611.72    142.93 o
  11   7   0      926.81     1314.78    235.80 o
  12   7   0    54628.67    57056.56   1345.95 o
  13   7   0      145.89      133.27    138.53 o
  14   7   0       33.47       84.71    168.51 o
  15   7   0     1175.43      917.82    230.63 o
 -22   8   0     3390.67     3485.07    308.96 o
 -21   8   0      323.55      282.41    177.94 o
 -20   8   0     3749.70     3855.71    298.19 o
 -19   8   0     2988.38     2579.83    247.85 o
 -18   8   0      528.59       50.82    148.37 o
 -17   8   0     5946.14     4908.29    299.88 o
 -16   8   0       72.59      -39.35    268.75 o
 -15   8   0    13397.92    13212.14    432.10 o
 -14   8   0     8611.22     8264.74    331.56 o
 -13   8   0        5.95     -176.81    117.88 o
 -12   8   0     1818.62     1474.82    143.50 o
 -11   8   0       77.39     -124.77     83.18 o
 -10   8   0     1237.37     1271.46    163.47 o
  -9   8   0    37630.21    39649.69    966.94 o
  -8   8   0      772.02      625.91     94.13 o
  -7   8   0   128610.91   138560.75   1963.57 o
  -6   8   0       59.49      -20.94     59.35 o
  -5   8   0       12.86      -56.13     55.15 o
  -4   8   0    27356.08    25883.27    551.01 o
  -3   8   0      321.58      165.11    106.62 o
  -2   8   0   115233.31   121743.23   1769.02 o
  -1   8   0       22.87     -144.31     96.21 o
   0   8   0      560.13      413.95    134.22 o
   1   8   0     1100.21      909.10    162.16 o
   2   8   0      808.21      650.96    155.63 o
   3   8   0    23144.31    22193.82    729.41 o
   4   8   0       35.10       -3.32    132.94 o
   5   8   0      143.20      284.55    158.36 o
   6   8   0      154.73      142.33    150.78 o
   7   8   0        4.20      -87.92     73.02 o
   8   8   0    27671.54    29587.08    636.43 o
   9   8   0       44.48      -98.72     87.83 o
  10   8   0      214.68      279.86    127.97 o
  11   8   0     2134.51     2747.55    242.37 o
  12   8   0       23.05      -75.08    243.95 o
  13   8   0    16194.01    16323.40    839.35 o
  14   8   0       44.24      -84.85    164.84 o
  15   8   0        1.63     -172.53    160.77 o
 -23   9   0      130.20       12.51    214.51 o
 -22   9   0      923.72     1365.65    234.95 o
 -21   9   0      110.71     -218.62    145.74 o
 -20   9   0       35.15     -151.51    149.93 o
 -19   9   0     2977.29     2587.41    250.91 o
 -18   9   0      248.86      -45.01    174.72 o
 -17   9   0      556.49      289.35    160.11 o
 -16   9   0     9613.64     9784.30    392.29 o
 -15   9   0      722.76      498.12    147.77 o
 -14   9   0       44.52     -153.15    130.38 o
 -13   9   0     2457.46     2577.42    205.24 o
 -12   9   0     1165.34     1247.17    143.38 o
 -11   9   0    51246.65    53798.43    936.66 o
 -10   9   0     6725.35     6511.76    252.22 o
  -9   9   0     9240.13     9402.04    290.03 o
  -8   9   0    19997.41    21177.46    448.60 o
  -7   9   0        8.18       -7.17     66.23 o
  -6   9   0    60557.50    67372.52   1034.47 o
  -5   9   0     2542.05     2976.75    129.31 o
  -4   9   0     4898.06     4328.18    223.76 o
  -3   9   0       87.03       43.70     59.13 o
  -2   9   0      247.67      223.84     66.79 o
  -1   9   0    65872.87    76285.58   1865.91 o
   0   9   0       40.48      -37.15    119.03 o
   1   9   0     1768.97     1670.56    225.42 o
   2   9   0     3352.46     4235.04    309.64 o
   3   9   0        9.10      -54.83    125.69 o
   4   9   0    32037.48    31988.69    985.98 o
   5   9   0       15.83      -35.90    136.49 o
   6   9   0      298.13      274.83    165.01 o
   8   9   0        0.58      -66.60     87.29 o
   9   9   0     4576.49     4681.10    259.67 o
  10   9   0      440.06      358.93    134.58 o
  11   9   0      174.92      517.18    270.00 o
  12   9   0       72.18      -17.71    242.74 o
  13   9   0       13.09     -122.41    249.90 o
  14   9   0      403.53      320.14    170.81 o
  15   9   0       44.93     -243.82    162.55 o
 -22  10   0       98.94       31.14    173.14 o
 -21  10   0      609.64      541.32    193.28 o
 -20  10   0      554.86       25.63    164.34 o
 -19  10   0     1149.68     1271.73    200.41 o
 -18  10   0       96.27     -228.50    152.33 o
 -17  10   0     1359.81     1190.30    183.27 o
 -16  10   0      206.00      -72.25    119.79 o
 -15  10   0     8708.17     7643.15    339.43 o
 -14  10   0     2185.73     2196.28    194.48 o
 -13  10   0     6506.08     7305.07    400.85 o
 -12  10   0    17872.83    17604.71    655.33 o
 -11  10   0       10.71      208.99     96.58 o
 -10  10   0    56519.47    57200.74    968.86 o
  -9  10   0     1556.11     1393.04    124.42 o
  -8  10   0     1114.23     1092.54    109.02 o
  -7  10   0     1168.61     1189.12    110.83 o
  -6  10   0      159.28      -30.19     63.36 o
  -5  10   0     2347.41     2512.70    155.88 o
  -4  10   0     1839.55     1901.87    201.09 o
  -3  10   0     5560.71     5493.69    232.58 o
  -2  10   0    14123.10    14072.56    325.62 o
  -1  10   0       31.21     -191.22    127.48 o
   0  10   0    38249.70    37490.52   1073.26 o
   1  10   0      460.77      509.05    172.23 o
   2  10   0     5947.68     6235.73    374.65 o
   3  10   0     2181.81     2495.70    276.40 o
   4  10   0      451.87      214.95    160.63 o
   5  10   0    12255.05    11647.01    553.00 o
   6  10   0      123.42      -23.82    170.02 o
   7  10   0        8.68     -241.87    172.41 o
   8  10   0      576.07      319.78    409.54 o
   9  10   0        1.40     -287.60    191.73 o
  10  10   0     1069.14      965.51    325.58 o
  11  10   0      662.93      567.11    284.10 o
  12  10   0       30.81     -129.20    244.12 o
  13  10   0        1.25     -214.71    143.14 o
  14  10   0       91.13     -229.24    152.83 o
  15  10   0     5111.67     4792.47    452.74 o
 -22  11   0      741.23      771.41    205.99 o
 -21  11   0     6839.05     6661.25    398.80 o
 -20  11   0       40.05     -197.80    131.86 o
 -19  11   0     9552.14     9557.80    650.25 o
 -18  11   0       76.68     -186.81    124.54 o
 -17  11   0     6620.55     6609.45    336.47 o
 -16  11   0     3641.35     3404.85    257.13 o
 -15  11   0      717.17      849.28    300.13 o
 -14  11   0    20285.89    19681.58    528.02 o
 -13  11   0       62.91       94.06    113.63 o
 -12  11   0    11274.46    10573.16    449.00 o
 -11  11   0      117.07      235.35    119.40 o
 -10  11   0      546.25      444.83    125.46 o
  -9  11   0    16592.97    15581.87    391.58 o
  -8  11   0      158.30      146.25     81.52 o
  -7  11   0     3427.85     3782.17    184.05 o
  -6  11   0    16567.93    17365.61    413.55 o
  -5  11   0      616.13      443.62    100.44 o
  -4  11   0   211451.52   221146.41   3150.80 o
  -3  11   0     1205.61      881.13    104.88 o
  -2  11   0    10554.16    10476.97    351.78 o
  -1  11   0      881.63      684.44    147.59 o
   0  11   0      532.50      596.51    164.37 o
   1  11   0     1432.30     1219.39    204.00 o
   2  11   0        6.97      -85.49    129.18 o
   3  11   0      698.40      707.27    194.73 o
   4  11   0      859.38      925.46    214.51 o
   5  11   0       38.37     -136.93    177.95 o
   6  11   0     1399.25     1772.08    299.31 o
   7  11   0        4.48     -282.08    188.05 o
   8  11   0      821.87      -40.08    220.03 o
   9  11   0     1217.47      838.09    319.91 o
  10  11   0        2.16     -358.44    238.96 o
  11  11   0    18068.30    18210.16    872.98 o
  12  11   0      926.56      947.18    322.09 o
  13  11   0       12.58     -148.67    169.15 o
  14  11   0      293.76      400.01    201.46 o
  15  11   0       46.28     -293.42    195.61 o
 -22  12   0     7622.81     9831.14    478.31 o
 -21  12   0     5271.56     5880.09    512.34 o
 -20  12   0     4993.94     5428.36    343.30 o
 -19  12   0       15.07     -166.17    138.90 o
 -18  12   0     2499.57     2563.90    327.91 o
 -17  12   0     2165.27     2072.43    222.01 o
 -16  12   0       55.00     -113.38    127.34 o
 -15  12   0     6073.71     5896.90    313.08 o
 -14  12   0      406.51      326.92    140.59 o
 -13  12   0    10580.64    10129.28    363.76 o
 -12  12   0     4783.23     4727.07    321.44 o
 -11  12   0      823.24      558.22    114.51 o
 -10  12   0     2692.84     2280.01    178.83 o
  -9  12   0      431.42      287.39     89.88 o
  -8  12   0    13216.96    15320.81    383.25 o
  -7  12   0       79.64      -14.15     63.72 o
  -6  12   0     9642.94     8740.77    283.43 o
  -5  12   0     2388.44     1858.91    276.17 o
  -4  12   0      501.35      300.51     86.94 o
  -3  12   0    42162.62    38346.39    690.04 o
  -2  12   0      139.92       39.65     69.04 o
  -1  12   0      463.98      500.92     86.87 o
   0  12   0       28.46     -112.18    129.62 o
   1  12   0        6.15     -193.03    138.61 o
   2  12   0      178.00      353.16    182.61 o
   3  12   0       17.62     -198.56    146.69 o
   4  12   0      218.10       98.81    208.92 o
   5  12   0     1071.31     1282.08    281.05 o
   6  12   0      241.94      156.42    232.79 o
   7  12   0    10182.20     9729.83    595.13 o
   9  12   0        1.34     -271.64    229.94 o
  10  12   0       37.03      -12.19    270.14 o
  11  12   0      132.84      488.10    293.29 o
  12  12   0    23646.20    24901.16   1105.37 o
  13  12   0        1.40     -250.13    166.76 o
  14  12   0      118.77      122.25    191.63 o
 -22  13   0     1146.16     1210.32    285.55 o
 -21  13   0        3.24     -226.95    151.30 o
 -20  13   0     2770.45     2561.20    269.65 o
 -19  13   0      912.32      911.68    195.29 o
 -18  13   0      177.62       62.13    147.23 o
 -17  13   0    11001.11    10240.07    411.97 o
 -16  13   0     3257.68     4376.25    282.45 o
 -15  13   0     8752.02     9701.68    383.12 o
 -14  13   0    17437.33    18583.62    518.89 o
 -13  13   0      295.92      311.60    125.35 o
 -12  13   0    44013.73    45870.25    876.25 o
 -11  13   0     1509.61     1752.65    160.52 o
 -10  13   0     4691.06     4627.17    270.29 o
  -9  13   0     1225.95      716.86    116.42 o
  -8  13   0        5.16     -101.07     67.38 o
  -7  13   0     7693.31     7112.12    272.14 o
  -6  13   0        3.14      -90.37     73.49 o
  -5  13   0     1531.00     1476.04    134.81 o
  -4  13   0      147.60      247.42     86.30 o
  -3  13   0      598.44      506.72     96.06 o
  -2  13   0       36.66      271.23     81.96 o
  -1  13   0       13.72      -22.22     98.60 o
   0  13   0        1.35     -232.25    154.83 o
   1  13   0      103.96     -228.98    152.65 o
   2  13   0        1.06     -241.03    160.68 o
   3  13   0    62968.05    61808.62   1733.04 o
   4  13   0        1.55     -191.30    207.52 o
   5  13   0     4410.10     5436.06    473.95 o
   6  13   0     1857.34     2141.28    354.24 o
   7  13   0       62.37     -336.41    237.75 o
   8  13   0    26470.71    29759.19   1130.39 o
   9  13   0       78.43      150.80    263.80 o
  10  13   0        8.10      116.66    275.18 o
  11  13   0      182.19      616.23    340.83 o
  12  13   0      777.25      699.31    211.41 o
  13  13   0     5062.39     4964.28    371.26 o
 -22  14   0     1101.91      947.40    247.03 o
 -21  14   0      898.33      488.70    198.30 o
 -20  14   0     1126.43     1079.86    210.46 o
 -19  14   0     1948.02     2457.93    250.73 o
 -18  14   0     1048.67     1184.63    202.10 o
 -17  14   0      429.66      485.83    189.01 o
 -16  14   0     5989.58     5863.42    317.62 o
 -15  14   0      872.26     1074.71    171.53 o
 -14  14   0    12461.09    12691.23    431.88 o
 -13  14   0     8696.11    10075.28    482.29 o
 -12  14   0     1845.14     2222.03    442.17 o
 -11  14   0     4296.52     4530.75    249.62 o
 -10  14   0     1360.30     1075.10    134.73 o
  -9  14   0     1715.14     1249.76    118.63 o
  -8  14   0      305.48      -18.75     94.24 o
  -7  14   0      199.62      -90.56    156.50 o
  -6  14   0     6687.50     6304.16    439.20 o
  -5  14   0     4800.13     4827.51    235.44 o
  -4  14   0     4761.89     4668.11    222.12 o
  -3  14   0     8788.86     9009.76    618.01 o
  -2  14   0      309.61      125.45    333.02 o
  -1  14   0      148.48      104.89    245.04 o
   0  14   0        3.15     -112.96    241.38 o
   1  14   0     2973.32     2847.77    347.58 o
   2  14   0     3886.31     3838.85    399.35 o
   3  14   0       63.53      198.24    230.15 o
   4  14   0    33174.35    33987.47   1180.70 o
   5  14   0        5.88     -202.44    235.58 o
   6  14   0      954.36      937.89    308.00 o
   7  14   0      132.61     -261.99    237.09 o
   8  14   0       54.56     -231.40    238.21 o
   9  14   0     1766.34     1393.35    345.19 o
  10  14   0      524.62      374.24    307.13 o
  11  14   0      207.56      366.62    310.81 o
  12  14   0      997.25     1320.36    251.33 o
 -22  15   0     4298.91     4650.88    364.90 o
 -21  15   0       13.42     -266.72    177.81 o
 -20  15   0     3962.01     4197.25    332.36 o
 -19  15   0      102.47       75.24    152.56 o
 -18  15   0     4962.09     5209.15    330.33 o
 -17  15   0        4.54       98.47    137.45 o
 -16  15   0     1838.22     1873.57    207.62 o
 -15  15   0      413.83       23.06    180.63 o
 -14  15   0      129.09      -43.11    162.60 o
 -13  15   0     1074.06      714.85    155.08 o
 -12  15   0       11.90       60.85    115.65 o
 -11  15   0      822.95      637.11    310.36 o
 -10  15   0     3766.78     3309.91    302.19 o
  -9  15   0       80.26       68.21    183.02 o
  -8  15   0     1365.86     1429.21    159.45 o
  -7  15   0    15008.89    15693.46    909.47 o
  -6  15   0     2948.88     2502.00    201.92 o
  -5  15   0   116463.39   113045.35   1763.20 o
  -4  15   0     1216.02     1106.38    151.78 o
  -3  15   0    11893.18    12192.42    355.58 o
  -2  15   0     9415.79     9955.53    310.73 o
  -1  15   0       99.42      -23.88     88.33 o
   0  15   0    28630.75    28105.10   1008.91 o
   1  15   0        0.35      192.91    234.74 o
   2  15   0      197.06      324.06    248.95 o
   3  15   0     1907.70     2736.51    395.50 o
   4  15   0      420.19      803.00    301.44 o
   5  15   0     2110.00     1949.33    365.91 o
   6  15   0      361.94      298.76    297.96 o
   7  15   0        4.25       68.05    261.43 o
   8  15   0      347.68      326.34    280.11 o
   9  15   0       21.70      289.34    293.29 o
  10  15   0    13090.98    14044.00    845.88 o
  11  15   0        0.00     -138.68    183.74 o
 -21  16   0      769.24      812.68    341.00 o
 -20  16   0      820.81      544.25    201.22 o
 -19  16   0       18.73     -161.24    146.68 o
 -18  16   0      279.31       42.98    156.74 o
 -17  16   0        0.42      -54.18    131.04 o
 -16  16   0       92.88      -95.93    134.29 o
 -15  16   0      238.78      107.37    135.15 o
 -14  16   0      363.15     -103.69    122.92 o
 -13  16   0     3665.78     3250.05    246.13 o
 -12  16   0     1872.04     1759.21    182.83 o
 -11  16   0     2131.31     2130.65    207.93 o
 -10  16   0        0.24     -139.66    100.79 o
  -9  16   0     5464.58     5311.08    278.04 o
  -8  16   0     3408.72     3683.01    240.07 o
  -7  16   0     6246.02     5952.61    278.07 o
  -6  16   0     4695.86     5197.02    390.99 o
  -5  16   0     1518.44     1572.72    298.84 o
  -4  16   0    46725.08    47712.14    880.20 o
  -3  16   0       67.38     -130.59     87.06 o
  -2  16   0        8.26     -168.81    198.96 o
  -1  16   0      118.60      -58.94    216.63 o
   0  16   0       15.85     -117.56    222.24 o
   1  16   0     1924.82     1541.14    322.60 o
   2  16   0      242.03      276.25    256.28 o
   3  16   0     4039.72     5112.81    515.13 o
   4  16   0     2287.96     1847.35    387.04 o
   5  16   0       42.17     -350.73    233.82 o
   6  16   0     8222.42     9599.58    649.42 o
   7  16   0        6.30     -166.95    247.06 o
   8  16   0      216.17      571.56    308.61 o
   9  16   0       66.81      174.18    308.09 o
  10  16   0      233.09      196.50    337.54 o
 -21  17   0       27.68     -193.00    168.86 o
 -20  17   0     2200.60     1656.26    246.68 o
 -19  17   0      342.93      246.66    172.04 o
 -18  17   0     2329.42     2431.70    245.24 o
 -17  17   0      847.05      637.34    169.84 o
 -16  17   0      455.49      250.93    149.59 o
 -15  17   0     2529.00     2673.98    236.82 o
 -14  17   0        4.46      107.57    132.85 o
 -13  17   0    14285.01    12850.43    435.11 o
 -12  17   0     1698.90     1636.19    243.91 o
 -11  17   0    11510.97    11312.04    607.62 o
 -10  17   0     1777.97     1806.21    194.03 o
  -9  17   0      959.22      638.84    150.22 o
  -8  17   0    13213.13    12302.94    407.60 o
  -7  17   0      112.19     -168.74    112.50 o
  -6  17   0      176.00      133.19    143.17 o
  -5  17   0     2099.47     2092.48    196.51 o
  -4  17   0      981.67      586.27    272.88 o
  -3  17   0      996.57      444.78    266.76 o
  -2  17   0        8.09     -204.74    216.15 o
  -1  17   0     1155.95     1259.12    305.77 o
   0  17   0     7145.56     6503.83    518.27 o
   1  17   0      389.09      715.69    302.02 o
   2  17   0    28994.23    30250.51   1143.87 o
   3  17   0      304.59      116.62    274.05 o
   4  17   0     4011.34     5250.05    539.62 o
   5  17   0       10.17      -13.90    255.35 o
   6  17   0       82.49      142.32    308.26 o
   7  17   0     4456.52     5771.84    586.54 o
   8  17   0      106.97       45.93    310.07 o
   9  17   0      142.54      404.50    352.05 o
 -20  18   0     3455.17     3249.12    299.06 o
 -19  18   0     4099.20     4414.41    327.23 o
 -18  18   0      282.96       98.03    161.88 o
 -17  18   0     1241.16      909.30    189.75 o
 -16  18   0      214.91      149.58    146.57 o
 -15  18   0     1081.73     1134.67    182.13 o
 -14  18   0      236.78      -37.56    217.64 o
 -13  18   0       80.49      123.15    157.68 o
 -12  18   0      474.85      450.84    304.51 o
 -11  18   0     1596.22     1330.65    193.79 o
 -10  18   0      961.13      890.83    168.29 o
  -9  18   0      313.91      319.49    184.00 o
  -8  18   0     1460.13     1361.62    167.32 o
  -7  18   0     1223.79     1047.26    162.92 o
  -6  18   0     1107.73     1071.40    160.53 o
  -5  18   0    10737.93    11099.04    657.23 o
  -4  18   0     3856.07     4226.38    455.62 o
  -3  18   0       81.41      141.82    245.78 o
  -2  18   0     8715.45     7897.01    560.18 o
  -1  18   0      533.73      422.78    284.15 o
   0  18   0     8272.08     9072.19    633.03 o
   1  18   0      510.15      310.71    305.36 o
   2  18   0      156.84      184.91    266.83 o
   3  18   0      403.55      714.04    313.63 o
   4  18   0      143.50      172.09    302.72 o
   5  18   0       23.84     -276.91    260.16 o
   6  18   0      555.03      175.89    309.80 o
   7  18   0      130.61       38.28    306.31 o
   8  18   0     3567.17     4011.38    535.87 o
 -20  19   0     1429.78     2600.44    331.01 o
 -19  19   0     7962.09     7733.40    417.74 o
 -18  19   0     1482.39     1806.01    233.72 o
 -17  19   0      297.09      233.61    168.91 o
 -16  19   0     1051.96      834.73    356.59 o
 -15  19   0     1233.20     1232.78    214.33 o
 -14  19   0       33.40       12.86    193.26 o
 -13  19   0     8488.86     8234.77    433.37 o
 -12  19   0       45.28      -72.64    302.02 o
 -11  19   0    20141.70    19208.06    573.54 o
 -10  19   0      926.57      901.09    257.00 o
  -9  19   0     4078.51     4168.24    277.46 o
  -8  19   0     1874.11     1500.36    184.14 o
  -7  19   0       10.83     -345.68    230.46 o
  -6  19   0    10639.48     9488.70    630.16 o
  -5  19   0       16.39       15.44    256.43 o
  -4  19   0     8602.39     9528.16    623.21 o
  -3  19   0      145.21      102.55    263.78 o
  -2  19   0     1155.72     1262.90    325.81 o
  -1  19   0      161.00      505.45    290.81 o
   0  19   0      204.29      361.31    297.87 o
   1  19   0       64.22     -241.14    251.10 o
   2  19   0       26.48       66.42    271.56 o
   3  19   0       23.62     -350.69    278.57 o
   4  19   0     3673.67     4075.69    504.44 o
   5  19   0       46.69     -158.50    297.25 o
   6  19   0     1264.81      952.95    377.93 o
 -19  20   0        1.67     -230.00    181.92 o
 -18  20   0      294.18      -52.62    204.48 o
 -17  20   0      776.10      671.47    211.90 o
 -16  20   0      108.90     -269.53    218.10 o
 -15  20   0     2264.17     1853.07    419.89 o
 -14  20   0     2644.75     3283.82    306.16 o
 -13  20   0    12408.96    12615.36    496.04 o
 -12  20   0    12360.86    14145.22    514.49 o
 -11  20   0     1547.10     1704.34    284.92 o
 -10  20   0     7199.15     6852.97    355.64 o
  -9  20   0      650.88     -101.43    306.36 o
  -8  20   0     2858.71     2277.77    411.95 o
  -7  20   0       29.38     -359.32    239.55 o
  -6  20   0      147.37       66.29    256.95 o
  -5  20   0     3984.82     3588.47    440.34 o
  -4  20   0     1095.40     1287.64    330.97 o
  -3  20   0     4345.18     4321.76    476.24 o
  -2  20   0       97.50      283.52    288.33 o
  -1  20   0       10.65       21.81    279.06 o
   0  20   0      375.06      639.44    334.70 o
   1  20   0      209.54       99.15    292.16 o
   2  20   0      166.10      -42.35    306.34 o
   3  20   0      563.12      199.34    324.74 o
   4  20   0      138.81     -420.30    280.20 o
   5  20   0     1013.93      928.18    374.84 o
 -18  21   0      111.37      456.86    216.13 o
 -17  21   0     1432.19     1790.11    383.36 o
 -16  21   0      815.33     1019.45    225.29 o
 -15  21   0      242.58      222.53    187.30 o
 -14  21   0     2715.39     2815.15    280.75 o
 -13  21   0       56.13      -49.27    349.14 o
 -12  21   0     6045.48     6583.12    374.57 o
 -11  21   0      251.92     -152.43    327.45 o
 -10  21   0     2354.83     2614.08    457.49 o
  -9  21   0      914.97      359.91    318.62 o
  -8  21   0       10.99     -378.79    252.53 o
  -7  21   0      216.53      -64.84    259.02 o
  -6  21   0      307.16      163.52    275.37 o
  -5  21   0      213.80      377.89    292.07 o
  -4  21   0    11993.47    12113.87    733.87 o
  -3  21   0      289.88      357.15    326.35 o
  -2  21   0     3412.48     3631.20    483.64 o
  -1  21   0     3859.05     4366.80    518.55 o
   0  21   0       33.80      190.40    330.19 o
   1  21   0     8598.23     7795.23    647.71 o
   2  21   0        4.02     -427.39    284.92 o
   3  21   0      237.67     -145.92    344.29 o
 -17  22   0      631.81      324.37    341.09 o
 -16  22   0      919.57     1350.56    270.44 o
 -15  22   0      261.51       56.96    174.91 o
 -14  22   0      498.62      307.73    190.05 o
 -13  22   0     2482.06     2486.24    492.25 o
 -12  22   0      667.82      360.03    365.54 o
 -11  22   0      428.15     -421.92    296.32 o
 -10  22   0        5.43     -417.53    278.35 o
  -9  22   0      122.18     -331.64    279.35 o
  -8  22   0      357.49      -12.33    277.85 o
  -7  22   0      560.76      795.53    338.69 o
  -6  22   0     2222.88     2391.09    418.32 o
  -5  22   0      572.98     1071.78    350.20 o
  -4  22   0       95.00      279.53    308.38 o
  -3  22   0     3279.93     4164.96    512.10 o
  -2  22   0     1351.21     1324.69    384.42 o
  -1  22   0     6620.44     7641.76    680.57 o
   0  22   0     2495.62     3767.05    521.43 o
   1  22   0       73.94       56.15    327.18 o
   2  22   0      459.37      -24.64    337.03 o
 -15  23   0      264.35      277.34    370.62 o
 -14  23   0     2137.80     2856.00    513.03 o
 -13  23   0        9.22     -331.49    310.92 o
 -12  23   0     1672.23     2129.80    486.36 o
 -11  23   0       47.74     -450.72    300.48 o
 -10  23   0      351.71      146.31    338.06 o
  -9  23   0     2754.93     2642.57    464.86 o
  -8  23   0        4.51       46.58    303.77 o
  -7  23   0     4760.23     4271.69    532.38 o
  -6  23   0        4.14     -121.48    290.08 o
  -5  23   0     1296.32     1508.59    392.95 o
  -4  23   0       23.64     -152.01    292.69 o
  -3  23   0      226.77      133.22    323.50 o
  -2  23   0     3059.97     2790.98    480.12 o
  -1  23   0       36.74       86.72    350.44 o
 -13  24   0      320.79      394.96    378.37 o
 -12  24   0      206.79      393.73    361.78 o
 -11  24   0      235.22      233.84    338.05 o
 -10  24   0       60.47       71.31    322.80 o
  -9  24   0     1083.37      998.42    389.79 o
  -8  24   0      343.11      769.78    223.70 o
  -7  24   0      384.28      541.47    361.68 o
  -6  24   0      151.31        6.47    307.61 o
  -5  24   0        2.03     -417.96    278.64 o
  -4  24   0      121.94     -250.27    353.70 o
   3 -24   1       29.43     -175.36    326.29 o
   4 -24   1       45.21     -344.97    301.69 o
   5 -24   1       84.45       49.36    303.55 o
   6 -24   1      228.70      348.03    345.34 o
   7 -24   1     2364.75     2855.68    479.41 o
   8 -24   1     1494.97     1539.58    412.22 o
   9 -24   1      389.78     -140.35    346.87 o
  10 -24   1        3.26     -162.34    347.82 o
  11 -24   1      701.26      694.89    378.70 o
  12 -24   1     2671.29     2753.54    511.29 o
  13 -24   1      570.52      285.17    363.91 o
  14 -24   1     1152.09      497.05    390.14 o
   0 -23   1     9331.72     9594.48    748.56 o
   1 -23   1      367.75      431.33    387.10 o
   2 -23   1     1926.10     2567.35    470.70 o
   3 -23   1     1690.99     2079.73    438.78 o
   4 -23   1      136.19      382.60    328.85 o
   5 -23   1     1585.76     1420.38    385.12 o
   6 -23   1       22.94      210.40    333.30 o
   7 -23   1     3406.48     3305.47    490.35 o
   8 -23   1       57.65     -223.46    283.17 o
   9 -23   1       23.62     -435.91    290.61 o
  10 -23   1        7.83     -170.45    313.97 o
  11 -23   1      523.54     -138.63    337.95 o
  12 -23   1     1098.61      486.95    361.84 o
  13 -23   1      473.67      290.91    363.63 o
  14 -23   1      366.95      410.20    366.99 o
  15 -23   1        5.34      269.45    355.43 o
  16 -23   1      300.91      326.86    377.31 o
  -2 -22   1     1435.61      969.80    413.93 o
  -1 -22   1     2613.08     3254.81    502.68 o
   0 -22   1      809.20     1157.84    392.93 o
   1 -22   1     7412.85     6847.79    631.75 o
   2 -22   1      359.68      526.70    345.91 o
   3 -22   1     5101.54     5456.82    585.76 o
   4 -22   1     3282.06     3921.55    501.95 o
   5 -22   1      112.99      284.80    294.85 o
   6 -22   1     1300.76      619.40    312.83 o
   7 -22   1       19.14     -252.75    256.92 o
   8 -22   1      437.20      183.09    322.93 o
   9 -22   1      415.01     -131.34    299.23 o
  10 -22   1      634.15      858.91    368.85 o
  11 -22   1     1221.62      562.38    381.64 o
  12 -22   1     2265.75     3341.51    522.68 o
  13 -22   1        6.42      185.07    361.28 o
  14 -22   1     2700.59     4000.48    567.51 o
  15 -22   1       55.19       34.81    173.89 o
  16 -22   1      636.55      392.71    196.97 o
  17 -22   1       24.70     -239.83    159.89 o
  -4 -21   1       14.70     -379.55    309.25 o
  -3 -21   1     1095.59      447.73    360.24 o
  -2 -21   1      108.73     -321.38    294.93 o
  -1 -21   1      781.50      949.93    363.53 o
   0 -21   1      306.67      475.00    317.53 o
   1 -21   1        0.41      -15.19    287.45 o
   2 -21   1     3936.59     3794.14    487.68 o
   3 -21   1       56.64      -29.20    265.95 o
   4 -21   1     2620.35     2734.93    433.72 o
   5 -21   1      757.26      505.01    288.59 o
   6 -21   1      132.69     -250.44    256.24 o
   7 -21   1     1159.79      696.01    329.42 o
   8 -21   1      430.08      -51.58    289.66 o
   9 -21   1     3807.26     3583.64    511.78 o
  10 -21   1     9904.09     9994.95    746.25 o
  11 -21   1     1011.23      917.46    416.91 o
  12 -21   1    10406.73    10660.45    574.43 o
  13 -21   1     1235.80      964.72    310.59 o
  14 -21   1     4521.20     4439.05    333.97 o
  15 -21   1     1240.61     1162.34    224.13 o
  16 -21   1        8.77     -141.25    170.33 o
  17 -21   1      341.96      385.16    190.79 o
  18 -21   1     2126.74     2804.93    855.27 o
  -5 -20   1      286.80      186.68    333.35 o
  -4 -20   1     1057.09      866.92    371.68 o
  -3 -20   1       28.50      -62.38    285.12 o
  -2 -20   1      138.24     -159.34    306.59 o
  -1 -20   1      302.52      -22.35    286.97 o
   0 -20   1      296.19      195.16    288.85 o
   1 -20   1      229.25       30.31    277.06 o
   2 -20   1        2.25     -127.62    244.38 o
   3 -20   1     1053.75     1486.69    347.32 o
   4 -20   1      423.29      436.18    279.52 o
   5 -20   1     1233.61     1089.32    333.43 o
   6 -20   1     3979.76     4134.91    488.85 o
   7 -20   1      566.75      106.40    297.55 o
   8 -20   1     5265.47     4057.69    524.04 o
   9 -20   1      127.58     -452.76    301.84 o
  10 -20   1    11534.34    12052.09    597.71 o
  11 -20   1    13140.78    13634.12    488.63 o
  12 -20   1     6025.77     7351.69    800.93 o
  13 -20   1     7502.20     6977.29    441.84 o
  14 -20   1       37.76     -118.50    159.69 o
  15 -20   1      422.05      102.38    239.06 o
  16 -20   1      653.71      657.56    211.92 o
  17 -20   1     1848.13     1786.91    205.92 o
  18 -20   1       18.94      365.53    187.02 o
  19 -20   1     2409.02     2965.45    288.05 o
  -7 -19   1       16.97     -125.70    333.92 o
  -6 -19   1     1604.40     1043.74    390.55 o
  -5 -19   1       58.63      -25.10    301.24 o
  -4 -19   1      146.76     -353.56    298.30 o
  -3 -19   1       20.59     -313.10    266.36 o
  -2 -19   1      108.25       61.95    281.33 o
  -1 -19   1     4647.36     3877.68    474.41 o
   0 -19   1     1096.02     1593.63    372.22 o
   1 -19   1        8.00     -135.00    264.08 o
   2 -19   1     9347.81     9307.67    625.96 o
   3 -19   1      753.21      718.11    316.09 o
   4 -19   1    23485.21    23379.52    993.62 o
   5 -19   1        2.52      -41.61    265.29 o
   6 -19   1     1607.23     1487.50    346.69 o
   7 -19   1      371.64      -66.07    257.67 o
   8 -19   1      345.27      165.58    277.88 o
   9 -19   1     3833.92     3140.38    241.05 o
  10 -19   1     1547.52     1364.69    193.91 o
  11 -19   1     3913.16     3772.04    284.56 o
  12 -19   1      627.54      578.48    178.89 o
  13 -19   1     1850.44     1925.52    228.27 o
  14 -19   1     3327.56     2803.77    273.98 o
  15 -19   1       47.97     -160.52    115.54 o
  16 -19   1     1841.38     1977.62    227.36 o
  17 -19   1     3147.61     2939.63    255.36 o
  18 -19   1     2081.92     2909.62    273.02 o
  19 -19   1     5680.00     6043.66    773.22 o
  20 -19   1      947.13     1678.07    255.08 o
  -8 -18   1        8.88      -87.23    300.30 o
  -7 -18   1       38.62     -267.84    284.98 o
  -6 -18   1      157.80      516.39    327.04 o
  -5 -18   1     2600.23     2570.49    429.08 o
  -4 -18   1      674.26      640.46    337.66 o
  -3 -18   1      147.42       70.17    291.53 o
  -2 -18   1     5946.72     7480.81    588.79 o
  -1 -18   1      251.11      120.65    310.48 o
   0 -18   1    38499.93    38545.57   1353.04 o
   1 -18   1       13.07      197.25    272.75 o
   2 -18   1     3486.86     3727.79    435.48 o
   3 -18   1      596.54      609.06    281.87 o
   4 -18   1       78.24      224.11    259.23 o
   5 -18   1    15518.66    14659.02    750.53 o
   6 -18   1      206.86       28.02    238.80 o
   7 -18   1     1954.43     1977.61    242.07 o
   8 -18   1     5996.27     5094.69    275.48 o
   9 -18   1       37.64     -125.45    120.97 o
  10 -18   1     4503.06     4198.66    277.28 o
  11 -18   1      398.21      300.75    153.98 o
  12 -18   1     2727.32     2896.84    264.48 o
  13 -18   1     4037.25     4450.59    243.07 o
  14 -18   1      711.02     1105.48    172.62 o
  15 -18   1      600.02      133.40    184.68 o
  16 -18   1        3.90     -184.05    122.70 o
  17 -18   1     2605.12     2231.23    242.36 o
  18 -18   1     2175.10     1653.28    281.78 o
  19 -18   1     4313.51     4617.18    346.60 o
  20 -18   1      396.88      323.34    195.05 o
  -9 -17   1     8812.94     9167.62    708.60 o
  -8 -17   1       88.87      241.58    306.01 o
  -7 -17   1     1428.84     2041.01    403.76 o
  -6 -17   1     1986.14     2550.20    418.95 o
  -5 -17   1       25.05      -10.05    284.92 o
  -4 -17   1    40534.68    40748.39   1423.51 o
  -3 -17   1      402.42      383.64    303.61 o
  -2 -17   1     3115.97     3486.52    454.84 o
  -1 -17   1      903.24      929.29    308.30 o
   0 -17   1       10.66       -7.39    231.07 o
   1 -17   1       80.86     -157.74    217.59 o
   2 -17   1      257.23      319.42    252.35 o
   3 -17   1     4766.39     4890.85    456.05 o
   4 -17   1     5198.93     5861.71    486.54 o
   5 -17   1      332.24      226.07    120.01 o
   6 -17   1    12981.58    12915.60    392.36 o
   7 -17   1      102.41       49.05    218.28 o
   8 -17   1     6855.98     6823.33    297.96 o
   9 -17   1     3828.78     3787.91    254.76 o
  10 -17   1      168.86       66.40    172.86 o
  11 -17   1    16007.57    15151.49    557.06 o
  12 -17   1        4.55       62.78    113.66 o
  13 -17   1     9138.01     9055.52    361.45 o
  14 -17   1      149.93      -42.11    120.50 o
  15 -17   1      115.70     -189.60    126.40 o
  16 -17   1      615.76      137.13    154.20 o
  17 -17   1      483.55      350.84    153.09 o
  18 -17   1       66.01     -140.07    144.12 o
  19 -17   1      618.76      384.69    186.50 o
  20 -17   1      710.20      101.72    177.14 o
  21 -17   1       84.71     -259.21    181.97 o
 -10 -16   1      922.96     1496.91    394.34 o
  -9 -16   1        7.49       63.67    314.55 o
  -8 -16   1     5911.43     6030.33    564.92 o
  -7 -16   1       23.29      -83.88    268.20 o
  -6 -16   1     1557.18     1880.99    395.80 o
  -5 -16   1     1333.59     1491.00    368.12 o
  -4 -16   1      116.15     -178.50    259.25 o
  -3 -16   1    11265.39    12583.34    722.00 o
  -2 -16   1        2.53       88.95    234.06 o
  -1 -16   1     1864.56     1801.93    339.05 o
   0 -16   1      368.97       31.73    223.00 o
   1 -16   1      362.51       13.73    217.86 o
   2 -16   1     4411.68     4137.90    419.24 o
   3 -16   1      537.58      380.53    142.98 o
   4 -16   1    27736.72    29383.08    620.06 o
   5 -16   1    23273.21    22426.80    528.56 o
   6 -16   1     2000.27     2058.77    187.92 o
   7 -16   1     7375.93     7766.26    550.95 o
   8 -16   1     1049.72     1158.21    239.44 o
   9 -16   1     3016.40     3016.50    223.95 o
  10 -16   1      337.62      394.70    291.77 o
  11 -16   1       24.18      -86.96    215.43 o
  12 -16   1      679.09      257.67    133.51 o
  13 -16   1       26.67     -167.12    111.42 o
  14 -16   1       73.75     -189.04    126.03 o
  15 -16   1      160.53      -72.37    129.45 o
  16 -16   1       81.91     -110.75    130.64 o
  17 -16   1      499.86      448.63    160.05 o
  18 -16   1     1071.75     1164.01    206.86 o
  19 -16   1       33.57       59.47    171.56 o
  20 -16   1     4313.71     4904.28    355.19 o
  21 -16   1      229.66      190.24    240.81 o
 -11 -15   1       31.42      -38.65    297.41 o
 -10 -15   1      527.16      606.04    333.56 o
  -9 -15   1       50.77       51.55    298.14 o
  -8 -15   1      470.58      437.97    312.29 o
  -7 -15   1     1083.92      587.96    326.34 o
  -6 -15   1      176.27      181.72    288.69 o
  -5 -15   1      256.17      426.70    323.97 o
  -4 -15   1     4544.62     4519.45    472.57 o
  -3 -15   1      299.18      229.60    266.97 o
  -2 -15   1    28476.63    28276.05   1041.85 o
  -1 -15   1       82.84     -170.33    194.76 o
   0 -15   1     1490.19     1772.33    299.34 o
   1 -15   1      909.52      351.85    235.92 o
   2 -15   1      228.86      196.65    268.93 o
   3 -15   1    61291.15    62195.64   1054.44 o
   4 -15   1      136.45      105.06    103.61 o
   5 -15   1    22227.75    21737.91    526.00 o
   6 -15   1     8866.70     8366.75    309.69 o
   7 -15   1      150.80      -66.55    118.66 o
   8 -15   1     1662.18     1213.97    178.34 o
   9 -15   1      204.66      304.17    231.98 o
  10 -15   1      199.14       23.36    112.92 o
  11 -15   1     7752.68     7054.56    297.65 o
  12 -15   1      298.32      156.71    123.55 o
  13 -15   1     3704.84     4066.86    254.76 o
  14 -15   1     1203.29     1124.99    176.48 o
  15 -15   1      752.94     1084.43    176.66 o
  16 -15   1     8441.80     7888.80    360.08 o
  17 -15   1        2.53       84.52    136.53 o
  18 -15   1     6748.69     6450.97    358.80 o
  19 -15   1       72.81       97.71    221.69 o
  20 -15   1      789.28      829.76    235.88 o
  21 -15   1      324.62      -48.61    187.41 o
  22 -15   1      847.69      954.78    265.88 o
 -12 -14   1      663.31      499.05    336.55 o
 -11 -14   1       12.78      259.29    309.17 o
 -10 -14   1       35.96      -79.28    261.03 o
  -9 -14   1      518.76      201.30    312.64 o
  -8 -14   1       98.94      220.66    297.25 o
  -7 -14   1       29.45     -362.59    241.73 o
  -6 -14   1    50867.91    51718.68   1621.01 o
  -5 -14   1        0.71      198.25    262.50 o
  -4 -14   1     2580.64     2713.15    385.44 o
  -3 -14   1     3154.03     3536.66    391.26 o
  -2 -14   1      215.38       54.20    212.74 o
  -1 -14   1     2617.61     3358.40    365.47 o
   0 -14   1      496.69      216.32    177.44 o
   1 -14   1       50.05      -19.58     74.47 o
   2 -14   1      160.59      -20.59    295.77 o
   3 -14   1      400.26      310.68     89.41 o
   4 -14   1     1451.78     1709.44    154.34 o
   5 -14   1      404.83      414.91    105.71 o
   6 -14   1        1.71      -17.63     88.80 o
   7 -14   1      167.50      -14.28    113.89 o
   8 -14   1      109.72     -118.56     81.66 o
   9 -14   1     1285.73      916.77    119.83 o
  10 -14   1       30.89      -54.52     86.48 o
  11 -14   1     8275.49     8919.34    321.73 o
  12 -14   1    20322.40    19714.62    506.19 o
  13 -14   1     3141.58     3749.33    251.73 o
  14 -14   1    17701.28    17731.93    507.20 o
  15 -14   1      761.61     1004.76    169.78 o
  16 -14   1     6389.34     6877.02    656.68 o
  17 -14   1     4324.52     3867.46    275.79 o
  18 -14   1     2388.43     2504.92    248.53 o
  19 -14   1      212.39       58.40    153.67 o
  20 -14   1      976.25      888.21    211.07 o
  21 -14   1     1066.45     1183.61    368.56 o
  22 -14   1     2288.08     2361.16    283.84 o
 -13 -13   1      254.58       96.28    322.31 o
 -12 -13   1      109.41      241.69    323.46 o
 -11 -13   1       95.19      102.31    283.37 o
 -10 -13   1    12818.80    13059.32    763.97 o
  -9 -13   1       16.99     -148.49    256.74 o
  -8 -13   1     1304.69     1124.05    327.63 o
  -7 -13   1     1927.20     1549.43    362.06 o
  -6 -13   1       56.35     -289.46    230.18 o
  -5 -13   1    83009.26    86421.10   2308.31 o
  -4 -13   1      205.19      243.82    242.76 o
  -3 -13   1     1720.73     1544.03    276.36 o
  -2 -13   1      636.34      308.92    212.27 o
  -1 -13   1       12.85     -221.99    147.99 o
   0 -13   1      104.43      -12.11    144.50 o
   1 -13   1       89.09      132.29     93.23 o
   2 -13   1     5464.48     5273.78    237.72 o
   3 -13   1     9290.85     8715.61    521.14 o
   4 -13   1       65.37       38.63     77.54 o
   5 -13   1    16384.27    15176.28    384.84 o
   6 -13   1      376.07      404.02     99.21 o
   7 -13   1     1623.82     1679.76    146.27 o
   8 -13   1     3064.98     3545.58    265.11 o
   9 -13   1      571.98      309.29     95.46 o
  10 -13   1    26860.94    27310.87    581.14 o
  11 -13   1      407.46      327.67    104.89 o
  12 -13   1     9264.91     9506.18    347.46 o
  13 -13   1     3193.34     3033.26    235.37 o
  14 -13   1     3594.86     4025.97    263.41 o
  15 -13   1     9568.84     9478.89    408.46 o
  16 -13   1      120.02      187.58    183.33 o
  17 -13   1      596.53      398.62    212.79 o
  18 -13   1     3290.00     3729.24    288.27 o
  19 -13   1       18.03      -79.10    155.58 o
  20 -13   1     8189.50     8272.11    598.54 o
  21 -13   1      878.30     1353.28    312.32 o
  22 -13   1     6962.30     8200.35    447.35 o
 -14 -12   1     9783.47    10153.43    481.72 o
 -13 -12   1       33.65      116.37    299.37 o
 -12 -12   1      195.13      208.71    291.58 o
 -11 -12   1      620.55      188.96    288.88 o
 -10 -12   1       29.91     -222.35    250.76 o
  -9 -12   1     1397.78     1166.41    329.89 o
  -8 -12   1      218.78     -292.08    227.19 o
  -7 -12   1      190.07     -199.36    226.88 o
  -6 -12   1      560.85      316.88    244.72 o
  -5 -12   1       80.50      -77.69    191.76 o
  -4 -12   1     4422.21     4364.56    391.36 o
  -3 -12   1       78.87     -149.66    158.14 o
  -2 -12   1      269.18      127.50    173.88 o
  -1 -12   1      547.89      180.65    170.08 o
   0 -12   1      318.04      360.15     76.11 o
   1 -12   1    22314.64    22776.71    456.97 o
   2 -12   1        1.23      -38.79     93.35 o
   3 -12   1    15515.69    14768.85    353.07 o
   4 -12   1    20144.85    18915.98    422.23 o
   5 -12   1      727.56      560.35     99.62 o
   6 -12   1    38087.37    38905.59    721.82 o
   7 -12   1       87.50      -30.05     62.43 o
   8 -12   1     2226.70     2771.03    172.12 o
   9 -12   1      544.42      395.16    117.72 o
  10 -12   1      872.05      769.34    120.52 o
  11 -12   1       78.67      156.85    103.65 o
  12 -12   1      514.19      417.33    123.39 o
  13 -12   1       15.69        5.82    113.44 o
  14 -12   1     1425.89     1187.44    173.88 o
  15 -12   1     3179.52     3276.31    257.28 o
  16 -12   1     3676.41     3092.94    249.55 o
  17 -12   1       25.80     -172.41    124.11 o
  18 -12   1      977.24      949.61    188.35 o
  19 -12   1     2110.22     1992.53    229.30 o
  20 -12   1     3052.00     3189.51    280.70 o
  21 -12   1     4370.52     4587.18    347.46 o
  22 -12   1      673.47     1331.25    241.76 o
 -15 -11   1        4.72     -116.21    174.81 o
 -14 -11   1      153.87     -240.64    160.42 o
 -13 -11   1      554.42      632.96    330.59 o
 -12 -11   1      474.48      544.57    311.09 o
 -11 -11   1       49.43      -82.74    276.43 o
 -10 -11   1      997.32      479.43    302.21 o
  -9 -11   1      152.66     -324.27    216.18 o
  -8 -11   1      103.47     -297.61    198.40 o
  -7 -11   1       31.18     -308.39    205.59 o
  -6 -11   1      769.21      208.13    201.51 o
  -5 -11   1     1475.63     1429.21    260.32 o
  -4 -11   1      473.22      435.08    196.97 o
  -3 -11   1    37409.40    38374.48   1164.86 o
  -2 -11   1        0.72     -102.74    131.23 o
  -1 -11   1      649.09      450.98    170.48 o
   0 -11   1     8461.68     8880.96    451.82 o
   1 -11   1       88.03        1.58     67.00 o
   2 -11   1   143419.14   142576.00   2084.12 o
   3 -11   1      349.66       90.55     75.11 o
   4 -11   1    20570.75    20138.88    432.90 o
   5 -11   1     5691.37     5338.43    242.56 o
   6 -11   1      299.39      165.91     75.28 o
   7 -11   1     2723.17     2388.60    153.97 o
   8 -11   1     1063.74     1079.80    178.04 o
   9 -11   1      699.03     1071.69    121.32 o
  10 -11   1    15680.64    16849.11    422.49 o
  11 -11   1       70.52      300.68     97.48 o
  12 -11   1    65150.48    64810.43   1334.00 o
  13 -11   1      757.42      878.89    142.11 o
  14 -11   1     8524.55     8656.55    341.03 o
  15 -11   1    12200.02    12258.12    419.13 o
  16 -11   1     3541.13     3319.92    259.86 o
  17 -11   1    13037.24    14101.78    706.81 o
  18 -11   1      306.51      144.18    143.84 o
  19 -11   1     1810.97     1581.37    219.41 o
  20 -11   1      673.16      531.55    184.74 o
  21 -11   1      604.14      517.65    234.88 o
  22 -11   1      283.39       -0.31    184.85 o
 -15 -10   1      171.56     -155.61    215.01 o
 -14 -10   1      118.69     -202.37    269.39 o
 -13 -10   1       23.59      -69.73    275.28 o
 -12 -10   1    23143.26    21481.23    974.30 o
 -11 -10   1      469.54      417.14    267.72 o
 -10 -10   1      139.74     -348.35    232.23 o
  -9 -10   1        2.49     -264.70    196.78 o
  -8 -10   1       39.34     -103.28    203.69 o
  -7 -10   1    16465.72    17453.29    445.12 o
  -6 -10   1        2.55     -191.36    158.14 o
  -5 -10   1      301.21      180.20    173.26 o
  -4 -10   1     2787.98     3508.66    327.25 o
  -3 -10   1       70.49      -24.38    139.03 o
  -2 -10   1    66830.84    70728.84   1816.43 o
  -1 -10   1        9.93     -184.67    123.12 o
   0 -10   1     2814.00     2686.51    276.13 o
   1 -10   1     4521.42     4401.30    167.55 o
   2 -10   1      302.89      214.51     66.42 o
   3 -10   1     1317.91     1250.47    103.77 o
   4 -10   1      196.95      238.41     71.85 o
   5 -10   1    10519.31     9633.02    220.71 o
   6 -10   1    10305.84     9835.43    267.86 o
   7 -10   1      558.46      485.35     84.49 o
   8 -10   1    22277.00    21026.54    448.39 o
   9 -10   1       18.62       87.58     75.66 o
  10 -10   1    14523.94    14036.32    378.45 o
  11 -10   1     6427.22     6207.20    359.85 o
  12 -10   1     7239.86     7680.06    300.28 o
  13 -10   1      673.29      554.41    127.92 o
  14 -10   1      316.31      -14.02    115.95 o
  15 -10   1        8.19     -179.40    119.60 o
  16 -10   1      218.00       42.90    132.68 o
  17 -10   1     1462.50     1423.19    198.44 o
  18 -10   1     2278.07     1398.03    208.70 o
  19 -10   1     1545.01     1537.01    210.16 o
  20 -10   1      609.90      354.78    172.81 o
  21 -10   1     2527.59     2299.72    258.21 o
  22 -10   1      210.59      -12.10    171.06 o
 -15  -9   1       12.59     -266.88    177.92 o
 -14  -9   1       57.61      121.17    281.87 o
 -13  -9   1      217.68       -3.42    283.12 o
 -12  -9   1       27.58        1.86    253.52 o
 -11  -9   1    59200.13    61025.57   1820.74 o
 -10  -9   1       41.86       83.63    216.71 o
  -9  -9   1      104.76        1.33     99.52 o
  -8  -9   1      284.35      309.57    101.37 o
  -7  -9   1        0.89     -122.17     96.08 o
  -6  -9   1     6385.99     6141.45    411.29 o
  -5  -9   1      179.40      145.88    166.26 o
  -4  -9   1      131.93      178.44    161.30 o
  -3  -9   1      140.57       69.83    139.62 o
  -2  -9   1      633.97      557.32    154.39 o
  -1  -9   1    12559.05    13578.19    533.82 o
   0  -9   1      244.27      322.79    139.33 o
   1  -9   1       13.32       97.43     54.49 o
   2  -9   1     1481.91     1393.08    109.62 o
   3  -9   1       71.06       78.93     59.81 o
   4  -9   1    67704.29    62355.71    977.98 o
   5  -9   1     1276.73     1078.58    112.63 o
   6  -9   1     7608.71     8249.26    238.53 o
   7  -9   1    10243.70    10727.03    281.58 o
   8  -9   1      238.28      151.57     71.67 o
   9  -9   1    52106.36    52472.25    879.32 o
  10  -9   1      314.94      183.10     87.11 o
  11  -9   1     3612.16     3897.32    211.29 o
  12  -9   1      635.40      347.35    111.56 o
  13  -9   1       54.19     -122.67     81.78 o
  14  -9   1      270.76     -152.15    101.43 o
  15  -9   1     1838.83     1924.32    192.61 o
  16  -9   1      523.68      382.49    173.98 o
  17  -9   1     9199.47     8993.13    390.63 o
  18  -9   1      239.42     -187.83    218.49 o
  19  -9   1      899.69      715.64    178.92 o
  20  -9   1      900.00      782.80    194.78 o
  21  -9   1      152.58      -42.79    157.51 o
  22  -9   1     6907.58     7512.61    465.56 o
 -15  -8   1     1537.57     1402.07    269.09 o
 -14  -8   1      327.07      255.35    296.22 o
 -13  -8   1      786.08      835.10    314.57 o
 -12  -8   1       12.32      265.69    271.84 o
 -11  -8   1       83.98      244.70    146.12 o
 -10  -8   1    35710.94    37920.69    794.36 o
  -9  -8   1       33.04      -48.28     96.21 o
  -8  -8   1      128.82       63.56     89.32 o
  -7  -8   1        2.19      -73.18     74.97 o
  -6  -8   1     1022.57     1007.88    110.29 o
  -5  -8   1    85954.09    83697.50   2092.32 o
  -4  -8   1      489.96      656.03    176.92 o
  -3  -8   1     2513.87     1927.83    252.86 o
  -2  -8   1     6089.40     6659.90    363.09 o
  -1  -8   1        1.42     -151.00    100.67 o
   0  -8   1   111535.50   108282.33   2522.76 o
   1  -8   1        0.22      -49.86     47.82 o
   2  -8   1     5677.66     4882.30    205.15 o
   3  -8   1     1605.47     1357.65    103.12 o
   4  -8   1      425.55      277.22     52.28 o
   5  -8   1    12782.02    15310.49    321.78 o
   6  -8   1     2293.76     2385.79    138.93 o
   7  -8   1     9385.83     9411.66    262.12 o
   8  -8   1     3322.46     3076.83    160.38 o
   9  -8   1     5995.82     5447.17    391.09 o
  10  -8   1    29018.53    32063.83    818.08 o
  11  -8   1       94.97     -148.51     99.01 o
  12  -8   1      390.44       88.61     97.36 o
  13  -8   1     5190.40     5201.31    264.63 o
  14  -8   1      150.32     -123.35    119.44 o
  15  -8   1    43648.50    45095.64   1307.94 o
  16  -8   1     3725.44     4247.58    276.93 o
  17  -8   1     2374.73     2110.85    219.04 o
  18  -8   1     5443.79     4992.09    312.22 o
  19  -8   1      190.29     -140.72    129.86 o
  20  -8   1     2830.52     2755.85    261.34 o
  21  -8   1      220.20      151.19    164.81 o
  22  -8   1       18.45      -67.78    162.54 o
 -15  -7   1        1.79      -72.38    171.41 o
 -13  -7   1     1382.65     1155.38    134.53 o
 -12  -7   1      121.83      173.92    102.68 o
 -11  -7   1      635.33      527.51     99.73 o
 -10  -7   1      535.28      701.38    127.53 o
  -9  -7   1      367.12      381.71    105.68 o
  -8  -7   1      480.80      409.33    148.65 o
  -7  -7   1      111.12       66.01     91.55 o
  -6  -7   1      702.19      735.21    105.78 o
  -5  -7   1       52.91      103.94    143.38 o
  -4  -7   1   419500.78   448607.47   9709.67 o
  -3  -7   1      159.11      335.84    143.71 o
  -2  -7   1    11959.46    12177.01    471.38 o
  -1  -7   1     1254.32     1258.18    159.45 o
   0  -7   1      277.69      251.49    104.59 o
   1  -7   1    31121.61    31611.96    521.35 o
   2  -7   1        0.66      -20.45     37.63 o
   3  -7   1     2413.43     2649.50     94.13 o
   4  -7   1     9115.20     9658.99    222.75 o
   5  -7   1       17.91      -44.62     44.79 o
   6  -7   1   107328.76   117908.96   1668.42 o
   7  -7   1      267.17      216.59     68.67 o
   8  -7   1      144.22       40.69     66.79 o
   9  -7   1     3223.15     2811.51    226.52 o
  10  -7   1      174.95       24.50     97.07 o
  11  -7   1     2323.54     1996.49    311.28 o
  12  -7   1       47.14     -114.18     76.12 o
  13  -7   1      195.64      -53.96     96.31 o
  14  -7   1    14762.35    15460.87    650.53 o
  15  -7   1     5905.97     6177.01    299.42 o
  16  -7   1    43571.74    41616.57    863.29 o
  17  -7   1       86.60      -12.96    171.90 o
  18  -7   1     4613.23     4635.17    304.87 o
  19  -7   1     1423.42     1161.25    194.40 o
  20  -7   1     1589.47     1521.65    211.18 o
  21  -7   1      870.24      767.66    200.29 o
  22  -7   1      311.29       62.03    167.41 o
 -15  -6   1     2778.61     2800.14    314.40 o
 -14  -6   1     1582.21     1546.72    237.21 o
 -13  -6   1    63587.88    64579.57    969.34 o
 -12  -6   1      881.13      862.27    117.73 o
 -11  -6   1       17.38       96.64     87.89 o
 -10  -6   1       43.65      -70.89     70.51 o
  -9  -6   1       36.33      -29.58     62.66 o
  -8  -6   1    85709.20    89520.67   1481.68 o
  -7  -6   1       62.45      -24.12     39.31 o
  -6  -6   1      943.62      870.21    101.56 o
  -4  -6   1     1661.37     1336.19    183.66 o
  -3  -6   1    11341.22    10426.82    421.37 o
  -2  -6   1       35.80       -7.76     86.76 o
  -1  -6   1       96.49       83.25     84.10 o
   0  -6   1     2586.23     2478.91    186.94 o
   1  -6   1      525.63      254.58     44.85 o
   2  -6   1    61525.23    68921.38   1025.21 o
   3  -6   1        8.51       13.26     30.42 o
   4  -6   1     1752.32     1809.53     96.62 o
   5  -6   1    10818.35     9980.35    458.92 o
   6  -6   1      374.84      219.57     55.92 o
   7  -6   1   206876.11   224054.08   3048.71 o
   8  -6   1        0.15      -22.12     55.74 o
   9  -6   1     4420.62     4296.38    189.09 o
  10  -6   1     3444.80     3402.67    178.27 o
  11  -6   1      528.59      322.83    228.09 o
  12  -6   1     6458.21     7886.41    290.74 o
  13  -6   1      887.59      850.73    133.71 o
  14  -6   1       11.96       52.31    109.71 o
  15  -6   1       66.22       29.00    114.81 o
  16  -6   1     7462.32     7860.40    355.74 o
  17  -6   1     1382.99     1009.13    177.30 o
  18  -6   1        0.47     -192.94    128.62 o
  19  -6   1     1336.67     1562.94    318.62 o
  20  -6   1      134.98       40.56    155.19 o
  21  -6   1      329.08      367.23    167.25 o
  22  -6   1    11484.50    11454.38    502.56 o
 -16  -5   1      537.04      738.57    155.18 o
 -15  -5   1        8.01        1.11    111.49 o
 -14  -5   1     1001.33     1291.13    163.96 o
 -13  -5   1      984.41     1167.86    146.61 o
 -12  -5   1    52940.77    55035.48    823.10 o
 -11  -5   1      462.79      342.34    132.44 o
 -10  -5   1      466.31      281.84    104.12 o
  -9  -5   1       44.70      -42.38     63.22 o
  -8  -5   1     1160.38      952.19     85.91 o
  -7  -5   1     1904.77     1566.90    143.71 o
  -6  -5   1      117.36       -3.78     77.51 o
  -5  -5   1     1299.36     1422.18     82.81 o
  -4  -5   1     1665.35     1663.47    195.50 o
  -3  -5   1      391.19      263.57    101.02 o
  -2  -5   1     3735.94     4289.14    233.00 o
  -1  -5   1      352.02      304.74     78.28 o
   0  -5   1       62.43      105.65     66.29 o
   1  -5   1       91.47       70.61     34.44 o
   2  -5   1       15.40       -1.51     26.66 o
   3  -5   1   182619.94   196064.80   4163.37 o
   4  -5   1     3581.05     3000.49    113.64 o
   5  -5   1    14991.36    15569.65    305.23 o
   6  -5   1     9253.93     9088.26    225.53 o
   7  -5   1     1131.57     1021.40     89.14 o
   8  -5   1   131806.22   138807.22   1964.89 o
   9  -5   1      360.09      244.47     73.45 o
  10  -5   1     1147.00      848.98    119.32 o
  11  -5   1     1373.53     1353.40    128.78 o
  12  -5   1      244.47      212.72     87.89 o
  13  -5   1     7036.59     6803.71    363.90 o
  14  -5   1     2303.88     2361.27    202.23 o
  15  -5   1     7258.29     7448.29    318.44 o
  16  -5   1     9517.88     9522.11    380.43 o
  17  -5   1      144.62      -40.16    133.18 o
  18  -5   1     4089.57     3796.77    282.27 o
  19  -5   1        0.68     -176.07    117.38 o
  20  -5   1      701.43      891.49    188.17 o
  21  -5   1      909.82      989.02    203.13 o
  22  -5   1     2831.54     2658.87    274.84 o
 -18  -4   1     1926.35     2328.79    317.36 o
 -17  -4   1       53.01      210.21    137.50 o
 -16  -4   1    35610.08    35399.29    759.58 o
 -15  -4   1      250.94      173.89    119.96 o
 -14  -4   1     3079.63     3105.67    231.94 o
 -13  -4   1      122.20      172.48    106.07 o
 -12  -4   1      166.14       66.17     92.79 o
 -11  -4   1        5.56      -87.52     70.40 o
 -10  -4   1     1000.18      930.25     98.70 o
  -9  -4   1        0.73      -85.75     57.17 o
  -8  -4   1     2343.03     1874.92    118.56 o
  -7  -4   1        3.97      -26.33     46.14 o
  -6  -4   1    48207.41    43857.50   2494.40 o
  -5  -4   1      119.47       51.86     35.58 o
  -4  -4   1      376.95      201.12     75.37 o
  -3  -4   1      257.02      241.35     43.64 o
  -2  -4   1       10.82       36.79     66.16 o
  -1  -4   1    10343.28     8665.14    312.33 o
   0  -4   1      354.08      317.41     76.99 o
   1  -4   1     9594.69     9385.53    306.95 o
   2  -4   1    26699.65    21060.38    450.74 o
   3  -4   1       31.32       -5.42     28.57 o
   4  -4   1    66704.00    72281.28   1026.85 o
   5  -4   1     1915.34     1568.99     89.88 o
   6  -4   1     3301.28     3694.25    140.40 o
   7  -4   1      186.36      106.84     50.43 o
   8  -4   1     2912.46     3013.90    152.02 o
   9  -4   1     6559.23     5567.31    208.85 o
  10  -4   1       70.21      -71.43     69.51 o
  11  -4   1       27.81       35.63    112.69 o
  12  -4   1     2047.37     2077.62    103.50 o
  13  -4   1      263.10      199.34     99.18 o
  14  -4   1    74381.30    74234.30   1252.31 o
  15  -4   1     1411.70     2122.29    263.48 o
  16  -4   1     7802.76     7885.90    340.88 o
  17  -4   1      392.76      289.41    155.58 o
  18  -4   1      511.55      428.68    159.94 o
  19  -4   1     4171.32     4687.14    416.49 o
  20  -4   1        0.02     -178.38    142.68 o
  21  -4   1      109.17      266.94    165.13 o
  22  -4   1     2420.34     2748.78    270.38 o
 -19  -3   1      508.82      645.94    183.12 o
 -18  -3   1     4556.77     5157.40    315.57 o
 -17  -3   1      512.87      579.11    152.86 o
 -16  -3   1       87.21       94.67    118.08 o
 -15  -3   1      206.90       87.11    145.43 o
 -14  -3   1     1962.31     2129.91    176.80 o
 -13  -3   1      148.35       45.51     96.52 o
 -12  -3   1     1013.91     1074.93    132.09 o
 -11  -3   1        4.26      -79.06    112.23 o
 -10  -3   1    36922.81    39500.88    605.96 o
  -9  -3   1      613.67      608.47     82.44 o
  -8  -3   1     1031.15      936.86     85.84 o
  -7  -3   1     2300.59     2178.18    109.95 o
  -6  -3   1       49.65       37.07     41.52 o
  -5  -3   1    59650.25    65547.88    816.75 o
  -4  -3   1       11.37       42.48     31.73 o
  -3  -3   1       18.67       13.01     28.03 o
  -2  -3   1       37.77       65.05     27.96 o
  -1  -3   1      220.74      213.71     63.60 o
   0  -3   1   176369.06   196924.59   4289.16 o
   1  -3   1        2.40       -0.74     15.55 o
   2  -3   1      319.54      282.43     30.73 o
   3  -3   1     2258.53     1483.28     67.26 o
   4  -3   1      324.91      172.00     18.21 o
   5  -3   1    17458.51    23909.77    268.48 o
   6  -3   1     2155.31     2248.42     74.62 o
   7  -3   1      692.95      628.73     35.44 o
   8  -3   1    12401.37    13431.64    215.72 o
   9  -3   1      307.54      299.10     45.78 o
  10  -3   1    96447.13    99146.74   1141.21 o
  11  -3   1      186.50       89.71     47.21 o
  12  -3   1    18365.47    17878.41    302.06 o
  13  -3   1     4822.35     5401.78    251.13 o
  14  -3   1     2884.63     3190.64    557.40 o
  15  -3   1    13680.19    14283.58    437.04 o
  16  -3   1     1151.49     1089.74    169.57 o
  17  -3   1      129.28     -103.55    137.23 o
  18  -3   1      211.42     -151.90    132.08 o
  19  -3   1      350.35       95.34    247.55 o
  20  -3   1     1649.97     1414.78    212.68 o
  21  -3   1      412.03      657.89    185.24 o
  22  -3   1      962.07     1055.07    207.06 o
 -20  -2   1        8.41      162.18    167.36 o
 -19  -2   1     1410.22     1255.76    207.67 o
 -18  -2   1      826.59     1066.96    182.16 o
 -17  -2   1     1649.38     1760.07    198.13 o
 -16  -2   1      415.30      153.63    124.74 o
 -15  -2   1      176.82      149.63    115.15 o
 -14  -2   1    10585.92    10961.93    275.98 o
 -13  -2   1        1.59     -118.79     85.77 o
 -12  -2   1     1205.45      912.12    125.43 o
 -11  -2   1     1727.10     1612.58    160.48 o
 -10  -2   1       86.89      138.49    102.76 o
  -9  -2   1   267078.53   284354.88   3292.06 o
  -8  -2   1      259.57      277.67     62.53 o
  -7  -2   1     1946.26     2081.57    107.15 o
  -6  -2   1     2198.85     2233.35     97.77 o
  -5  -2   1       79.55       49.08     32.36 o
  -4  -2   1     2326.49     2858.35     87.11 o
  -3  -2   1       13.41       -5.90     13.16 o
  -2  -2   1       32.51       25.97     16.76 o
  -1  -2   1        0.68       22.61     14.61 o
   0  -2   1       37.33       26.61     26.76 o
   1  -2   1   104752.66   116354.69   1640.10 o
   2  -2   1      114.09       16.97     18.26 o
   4  -2   1     7174.36     6440.97    175.34 o
   5  -2   1      380.87      406.56     48.48 o
   6  -2   1   127393.31   137386.42   1302.44 o
   7  -2   1      202.50      317.69     32.91 o
   8  -2   1     8555.72     9087.09    146.13 o
   9  -2   1      640.64      699.19     73.26 o
  10  -2   1     2087.91     2801.33    188.78 o
  11  -2   1    16609.44    18302.14    308.77 o
  12  -2   1      153.75       94.35     57.20 o
  13  -2   1     1237.58     1483.80    156.63 o
  14  -2   1     4086.61     4302.42    251.33 o
  15  -2   1      156.54       90.93    114.38 o
  16  -2   1    21919.52    21772.96    565.86 o
  17  -2   1       32.59     -170.14    116.94 o
  18  -2   1     4629.35     4106.14    322.58 o
  19  -2   1     3156.48     3511.62    278.65 o
  20  -2   1       58.49       43.12    147.18 o
  21  -2   1    10469.73    10880.07    594.74 o
 -21  -1   1      466.25      428.93    184.92 o
 -20  -1   1     4591.67     5312.60    334.73 o
 -19  -1   1       82.58      120.72    155.79 o
 -18  -1   1     8551.79     8387.92    371.99 o
 -17  -1   1      793.80      753.86    162.48 o
 -16  -1   1      472.26      471.65    143.29 o
 -15  -1   1      192.06       99.81    112.46 o
 -14  -1   1      186.93      -51.00     95.37 o
 -13  -1   1     7193.39     9300.45    317.61 o
 -12  -1   1        0.38     -107.55     71.70 o
 -11  -1   1     2166.78     1851.82    145.52 o
 -10  -1   1      682.22      576.97     96.50 o
  -9  -1   1     1783.79     1778.49    138.23 o
  -8  -1   1    85014.52    88871.77   1304.89 o
  -7  -1   1      528.64      477.36     66.36 o
  -6  -1   1     2163.79     1976.09     90.03 o
  -5  -1   1      286.79      283.15     39.51 o
  -4  -1   1      737.88      508.24     79.36 o
  -3  -1   1    16036.85    17444.92    244.30 o
  -2  -1   1      559.28      339.03     40.90 o
  -1  -1   1      133.05       68.85     11.06 o
   1  -1   1       35.63        5.95      8.95 o
   2  -1   1   184729.44   202836.38   1647.67 o
   3  -1   1      704.17      468.67     56.11 o
   4  -1   1     2100.10     2341.88     66.58 o
   5  -1   1     1626.87     1464.01     50.46 o
   6  -1   1     1234.70     1361.08     54.60 o
   7  -1   1    24778.37    29219.41    432.44 o
   8  -1   1      146.77       60.15     37.61 o
   9  -1   1     3309.08     3545.06    122.71 o
  10  -1   1     1454.10     1660.19    100.77 o
  11  -1   1        3.03      -62.66     48.26 o
  12  -1   1      504.39      548.62     77.13 o
  13  -1   1        4.43      -86.77     57.85 o
  14  -1   1        3.35       65.09     98.60 o
  15  -1   1     2233.14     2167.54    189.13 o
  16  -1   1      560.83      517.64    145.87 o
  17  -1   1    16543.96    16275.37    501.45 o
  18  -1   1      625.46      769.80    172.98 o
  19  -1   1     7626.65     7566.30    370.08 o
  20  -1   1     3258.79     3828.64    309.24 o
  21  -1   1      461.63      391.48    184.07 o
 -21   0   1       49.83       70.79    194.62 o
 -20   0   1     4280.41     4564.81    517.68 o
 -19   0   1     4950.74     5407.14    333.47 o
 -18   0   1      119.08      -10.52    136.59 o
 -17   0   1    24573.17    25949.13    647.99 o
 -16   0   1      216.24      -33.78    225.13 o
 -15   0   1     1518.91     1299.53    152.93 o
 -14   0   1     3976.75     4167.20    232.28 o
 -13   0   1        2.56      -87.41     58.27 o
 -12   0   1      829.11      906.03    116.48 o
 -11   0   1      755.30      453.86     99.29 o
 -10   0   1      427.99      370.84     85.73 o
  -9   0   1    12747.08    13100.86    327.12 o
  -8   0   1      137.09       65.21     57.40 o
  -7   0   1    28858.16    28791.45    773.05 o
  -6   0   1      114.18      118.83     49.03 o
  -5   0   1     1976.01     2213.84    175.97 o
  -4   0   1     1119.85     1118.52     57.90 o
  -3   0   1       56.09       43.42     22.67 o
  -2   0   1   413101.88   432550.94   6805.99 o
  -1   0   1       50.12        3.63      5.25 o
   0   0   1       33.70        1.34      2.73 o
   1   0   1     1859.81     1122.59     49.26 o
   2   0   1        1.57        2.82     10.90 o
   3   0   1    44292.88    49215.63    717.88 o
   4   0   1       16.25      -10.79     14.51 o
   5   0   1      985.24     1260.98     86.46 o
   6   0   1     3818.13     3857.18    107.40 o
   7   0   1       51.05       -0.97     38.96 o
   8   0   1   172486.84   175473.06   1807.56 o
   9   0   1      403.56      356.85     58.72 o
  10   0   1     1213.30      846.02     77.92 o
  11   0   1     1829.17     2087.70    121.99 o
  12   0   1       56.88       -9.23     57.41 o
  13   0   1    15188.71    16093.93    321.38 o
  14   0   1        2.31      -96.69     91.92 o
  15   0   1        6.57      -76.48     97.53 o
  16   0   1       74.20     -163.32    108.88 o
  17   0   1      378.63      269.12    145.54 o
  18   0   1     7233.12     7256.06    361.86 o
  19   0   1        0.72       35.05    147.95 o
  20   0   1     3754.23     4393.33    325.79 o
  21   0   1      145.26      -53.09    160.96 o
 -21   1   1     4552.69     5010.82    342.50 o
 -20   1   1      120.03      -49.41    152.13 o
 -19   1   1     3098.07     2927.87    263.43 o
 -18   1   1      897.16      702.12    172.15 o
 -17   1   1      245.78     -177.40    118.27 o
 -16   1   1     1380.64     1240.75    165.86 o
 -15   1   1     2253.86     2096.83    290.55 o
 -14   1   1       63.85      145.08     96.75 o
 -13   1   1     1404.07     1443.91    101.16 o
 -12   1   1      866.19      928.02     80.82 o
 -11   1   1    57829.30    57615.12    959.31 o
 -10   1   1     1955.77     2088.63    151.88 o
  -9   1   1     4252.76     4380.06    189.84 o
  -8   1   1     3029.36     2861.04    148.18 o
  -7   1   1        0.38      -20.23     45.29 o
  -6   1   1    60932.76    62889.30    930.12 o
  -5   1   1        8.31       14.81     52.23 o
  -4   1   1     6112.20     4758.39    171.29 o
  -3   1   1      111.94      113.79     26.87 o
  -2   1   1      599.96      169.03     12.14 o
  -1   1   1    37098.64    35169.16   3025.36 o
   0   1   1       91.08       39.44      9.74 o
   1   1   1      311.00      202.98     31.60 o
   2   1   1      717.33      665.20     37.56 o
   3   1   1      124.97      109.13     35.65 o
   4   1   1     3658.90     4052.02    102.01 o
   5   1   1       42.01        8.05     26.36 o
   6   1   1       56.64       69.19     36.90 o
   7   1   1     3504.86     3315.16    398.90 o
   8   1   1       26.23        4.85     31.28 o
   9   1   1     7800.61     6927.78    237.40 o
  10   1   1      200.49      173.47     67.00 o
  11   1   1     4013.63     3847.32    153.62 o
  12   1   1     1609.63     1454.35    104.79 o
  13   1   1      141.21        8.87     69.49 o
  14   1   1      395.42      274.07    113.85 o
  15   1   1      188.02       41.67    116.38 o
  16   1   1      419.66      233.30    126.35 o
  17   1   1     3177.24     3115.57    255.64 o
  18   1   1     1478.27     1758.67    214.16 o
  19   1   1       10.40      -55.79    156.35 o
  20   1   1      123.89       18.08    163.92 o
 -22   2   1       78.30      176.14    167.64 o
 -21   2   1      136.16       32.01    164.40 o
 -20   2   1      480.79      335.22    174.27 o
 -19   2   1     1004.00      824.16    189.65 o
 -18   2   1        2.61     -190.22    129.52 o
 -17   2   1     1255.96      741.48    166.77 o
 -16   2   1      262.09      458.32    134.58 o
 -15   2   1    55615.75    56944.46   1040.00 o
 -14   2   1      779.31      936.05    144.51 o
 -13   2   1     5596.07     6096.50    256.49 o
 -12   2   1     9247.66     9493.80    210.52 o
 -11   2   1        1.17       26.68     47.26 o
 -10   2   1   162145.89   168594.88   1857.63 o
  -9   2   1     1115.12      978.07    102.84 o
  -8   2   1     5747.21     5588.38    192.58 o
  -7   2   1      577.59      708.56    134.19 o
  -6   2   1      856.09      618.27     62.17 o
  -5   2   1     1032.09     1408.48     83.95 o
  -4   2   1      196.33       47.44     31.43 o
  -3   2   1      721.33      689.83     26.57 o
  -2   2   1     5625.91     5159.81     93.10 o
  -1   2   1       53.45       58.60     25.51 o
   0   2   1    45171.65    52779.43   1051.72 o
   1   2   1        4.89      -13.25     27.92 o
   2   2   1      826.79      913.07     47.65 o
   3   2   1        0.14        2.23     26.63 o
   4   2   1       33.98       84.76     32.56 o
   5   2   1     6423.38     5663.62    136.18 o
   6   2   1        1.95      -33.98     32.53 o
   7   2   1     6577.19     7123.46    154.24 o
   8   2   1     1242.50     1159.11     92.34 o
   9   2   1        5.13      -89.46     59.64 o
  10   2   1    34435.75    35425.87    658.24 o
  11   2   1      103.96       69.94     61.16 o
  12   2   1        9.35      -86.29     57.53 o
  13   2   1     2801.52     2494.40    205.30 o
  14   2   1      500.82      396.94     97.96 o
  15   2   1    22959.41    23749.59    585.46 o
  16   2   1       10.74      -74.17    112.58 o
  17   2   1     4269.45     4075.03    276.44 o
  18   2   1     6273.25     7084.83    366.13 o
  19   2   1       15.76      139.07    163.05 o
  20   2   1    16762.68    17038.45    572.88 o
 -22   3   1       44.52     -212.79    141.86 o
 -21   3   1      620.26      439.36    178.12 o
 -20   3   1       77.47      -40.94    141.90 o
 -19   3   1     4755.09     4573.94    311.60 o
 -18   3   1     2386.48     2363.16    226.76 o
 -17   3   1     7579.01     7657.12    352.68 o
 -16   3   1     2799.81     2975.42    236.93 o
 -15   3   1       61.87      304.24    120.51 o
 -14   3   1    34796.48    34969.76    716.51 o
 -13   3   1       89.82       12.56    101.78 o
 -12   3   1     5625.50     5723.05    153.62 o
 -11   3   1        2.22      -34.20     62.57 o
 -10   3   1     1020.45     1190.94    107.92 o
  -9   3   1    24691.51    26634.37    510.54 o
  -8   3   1     1558.08     1231.02    192.73 o
  -7   3   1      789.52      696.63     74.02 o
  -6   3   1     2296.71     2320.68    110.05 o
  -5   3   1       87.56       82.52     38.32 o
  -4   3   1     5749.94     7362.82     87.96 o
  -3   3   1      910.39      555.91     80.05 o
  -2   3   1      538.76      326.58     28.15 o
  -1   3   1     1478.46     1399.99     67.92 o
   0   3   1      314.66      241.44     39.16 o
   1   3   1   210497.53   227712.89   3234.87 o
   2   3   1       47.24      104.64     41.04 o
   3   3   1        0.74       39.24     28.67 o
   4   3   1       43.07       43.29     34.32 o
   5   3   1        6.86       22.54     39.04 o
   6   3   1     4777.01     5615.81    147.19 o
   7   3   1       41.61       16.41     42.52 o
   8   3   1       33.73     -101.73     67.82 o
   9   3   1       27.50      -62.64     56.00 o
  10   3   1      491.23      262.38     89.45 o
  11   3   1    19953.42    20151.78    467.86 o
  12   3   1      221.62      196.94     79.97 o
  13   3   1     1047.32      977.24    110.17 o
  14   3   1      756.22      746.88    111.37 o
  15   3   1      112.64       67.36    117.30 o
  16   3   1    26302.06    25990.47    663.46 o
  17   3   1     1386.38     1495.07    194.32 o
  18   3   1     2616.55     3235.47    272.48 o
  19   3   1     2280.17     2134.30    254.06 o
 -22   4   1      242.84      142.82    166.59 o
 -21   4   1     1348.74     1776.81    288.55 o
 -20   4   1     2263.76     1674.35    221.35 o
 -19   4   1       15.49     -236.55    211.94 o
 -18   4   1    18270.94    18043.45    680.62 o
 -17   4   1     8334.80     8951.29    991.76 o
 -16   4   1     7972.94     8467.17    355.61 o
 -15   4   1      267.63      305.27    121.16 o
 -14   4   1     1795.22     1348.42    149.65 o
 -13   4   1       30.58       11.92     91.67 o
 -12   4   1     1712.09     1411.13    173.21 o
 -11   4   1      692.77      493.78     92.97 o
 -10   4   1     6407.56     5947.41    412.93 o
  -9   4   1      189.16       38.69     71.40 o
  -8   4   1   182285.30   187540.25   2810.33 o
  -7   4   1      410.94      160.79     56.42 o
  -6   4   1    13810.56    14274.04    298.35 o
  -5   4   1      226.93      166.38     34.44 o
  -4   4   1     2084.40     1770.57    176.83 o
  -3   4   1   120851.65   128856.69   1615.85 o
  -2   4   1      252.24      206.82     83.14 o
  -1   4   1     4726.29     4586.49    130.18 o
   0   4   1     7069.29     6617.89    330.89 o
   1   4   1      201.12      157.03     47.34 o
   2   4   1     1043.06     1047.29     87.31 o
   3   4   1        2.21       14.58     60.04 o
   4   4   1       38.39       46.03     56.70 o
   5   4   1      539.99      551.56     60.78 o
   6   4   1      322.06      163.87     54.84 o
   7   4   1    67521.09    68609.57    893.67 o
   8   4   1      644.06      497.67     75.05 o
   9   4   1      410.08      280.46     73.64 o
  10   4   1      140.59      116.08     74.98 o
  11   4   1        3.53     -123.29     82.71 o
  12   4   1   109366.38   110242.49   1344.49 o
  13   4   1      177.82      248.98     91.04 o
  14   4   1     3345.42     3789.73    198.05 o
  15   4   1       99.66      226.41    129.28 o
  16   4   1      689.51      693.51    158.77 o
  17   4   1      273.32      517.65    162.19 o
  18   4   1      601.32      698.88    179.37 o
 -22   5   1     3095.28     2978.87    283.40 o
 -21   5   1     2352.91     2546.46    268.66 o
 -20   5   1        4.70     -115.15    136.77 o
 -19   5   1     4923.48     4353.81    297.59 o
 -18   5   1      789.40     1044.98    189.74 o
 -17   5   1    35202.28    36309.66    805.81 o
 -16   5   1     5922.29     6149.82    307.84 o
 -15   5   1      153.99      236.69    126.13 o
 -14   5   1       47.01      -28.84    141.44 o
 -13   5   1      773.26      660.56    117.49 o
 -12   5   1     6921.30     7654.23    362.37 o
 -11   5   1        6.11      -92.87     64.60 o
 -10   5   1     3793.08     3622.02    183.72 o
  -9   5   1       57.13      -85.85     57.24 o
  -8   5   1        9.34      -66.22     51.41 o
  -7   5   1    46518.79    49578.07    790.60 o
  -6   5   1      196.76      246.75     37.63 o
  -5   5   1     9026.23     8819.25    230.21 o
  -4   5   1     4105.60     4018.60    100.75 o
  -3   5   1     2022.92     1235.96     80.82 o
  -2   5   1    74912.77    76011.00    897.43 o
  -1   5   1      151.22      105.67     42.30 o
   0   5   1        0.61       -1.23     39.22 o
   1   5   1       43.54       25.87     51.91 o
   2   5   1      901.75      750.65     77.97 o
   3   5   1    95903.35    99918.49   1519.17 o
   4   5   1        0.01      -27.01     57.60 o
   5   5   1       10.72      -57.33    143.90 o
   6   5   1        2.99      -72.23     66.69 o
   7   5   1      301.03      242.08     64.26 o
   8   5   1    32187.77    33559.45    521.71 o
   9   5   1      419.61      353.50     77.86 o
  10   5   1       38.89      -30.90     73.19 o
  11   5   1       68.72       92.88     89.53 o
  12   5   1     2629.56     3179.83    293.01 o
  13   5   1     1016.59     1133.44    129.25 o
  14   5   1      415.73      397.37    102.44 o
  15   5   1        8.22     -117.28    110.49 o
  16   5   1      742.95      850.74    161.04 o
  17   5   1      102.98       30.76    190.14 o
 -22   6   1      100.03     -216.77    162.82 o
 -21   6   1     3683.49     3639.28    433.52 o
 -20   6   1     1092.53      782.39    335.88 o
 -19   6   1      146.80     -197.22    145.46 o
 -18   6   1    10371.92    11177.78    437.74 o
 -17   6   1        1.72      -70.60    162.53 o
 -16   6   1    58050.09    59021.73   1097.86 o
 -15   6   1      455.67      523.83    136.50 o
 -14   6   1     1116.29     1205.52    151.19 o
 -13   6   1      315.77      -15.47    149.61 o
 -12   6   1       30.31     -108.83     72.56 o
 -11   6   1    11075.03    12105.71    339.64 o
 -10   6   1      592.73      245.98     92.96 o
  -9   6   1      201.88       57.11     68.78 o
  -8   6   1     3023.91     3350.58    213.70 o
  -7   6   1      647.02      614.78    107.93 o
  -6   6   1     3059.50     2582.39    128.37 o
  -5   6   1      198.93      210.26     50.55 o
  -4   6   1      712.30      639.77     48.87 o
  -3   6   1      135.00       51.73     42.40 o
  -2   6   1      136.27       93.52     35.04 o
  -1   6   1   309115.16   333754.44   4710.52 o
   0   6   1        5.17       11.00     50.44 o
   1   6   1     3714.65     3409.63    150.68 o
   2   6   1     1416.68     1468.00    116.09 o
   3   6   1       69.59      101.65     66.82 o
   4   6   1   339411.31   350501.88   4981.37 o
   5   6   1        1.82       72.57     91.88 o
   6   6   1      172.91      153.16    131.24 o
   7   6   1        0.44      -70.23    122.41 o
   8   6   1      286.85      348.04     95.27 o
   9   6   1    10694.55     9825.82    335.49 o
  10   6   1      880.15     1039.51    111.10 o
  11   6   1      657.22      747.43    115.86 o
  12   6   1     2294.28     2543.59    145.32 o
  13   6   1       18.96       40.59    144.97 o
  14   6   1     8628.74     8997.35    280.35 o
  15   6   1       12.63     -158.54    105.69 o
 -22   7   1      184.68      -89.78    165.95 o
 -21   7   1        4.52     -211.46    140.98 o
 -20   7   1     2576.15     2388.19    254.92 o
 -19   7   1      838.09      706.81    180.65 o
 -18   7   1     5149.53     4858.67    533.41 o
 -17   7   1     2447.63     2258.69    215.30 o
 -16   7   1     1135.83      785.15    159.24 o
 -15   7   1    12362.67    13088.57    418.48 o
 -14   7   1     1577.15     1048.05    265.92 o
 -13   7   1       17.91     -150.59    100.39 o
 -12   7   1     5718.25     5803.08    252.22 o
 -11   7   1     1071.50      742.17    123.11 o
 -10   7   1    42593.57    45693.88    803.72 o
  -9   7   1     4392.74     3983.86    223.85 o
  -8   7   1    10835.14    10875.49    261.54 o
  -7   7   1     8428.49     8007.24    246.65 o
  -6   7   1     1296.16     1156.49     96.37 o
  -5   7   1    32350.67    37756.43    622.38 o
  -4   7   1      733.71      780.32     58.64 o
  -3   7   1     1825.82     1614.85     83.70 o
  -2   7   1      166.08      232.14     44.37 o
  -1   7   1      183.02      196.76     64.39 o
   0   7   1    19254.28    18402.48    390.36 o
   1   7   1        4.74      -49.85     60.18 o
   2   7   1     2337.32     2188.63    145.48 o
   3   7   1       23.65      -10.44     73.05 o
   4   7   1       28.55       -7.09    148.68 o
   5   7   1       12.25        9.85    124.55 o
   6   7   1      953.34     1006.63    186.31 o
   7   7   1       85.06     -181.61    121.07 o
   8   7   1        2.18      -43.30     79.18 o
   9   7   1       53.38      149.11    100.00 o
  10   7   1   159134.63   164085.45   2604.89 o
  11   7   1      341.19      501.33    189.00 o
  12   7   1      599.55      767.93    163.94 o
  13   7   1      424.69      362.18    129.18 o
  14   7   1       39.41      -94.47    153.39 o
 -23   8   1      143.77      179.79    194.10 o
 -22   8   1     2919.66     3246.80    296.05 o
 -21   8   1      641.07      331.82    172.73 o
 -20   8   1      828.77      622.05    181.21 o
 -19   8   1     3067.95     2687.22    257.38 o
 -18   8   1     2528.95     1842.85    303.14 o
 -17   8   1      189.40     -161.33    126.66 o
 -16   8   1     1437.55     1390.88    187.17 o
 -15   8   1      984.10      921.17    170.52 o
 -14   8   1     2418.62     1546.93    171.15 o
 -13   8   1      875.84      623.27    126.85 o
 -12   8   1      945.24     1163.32    205.13 o
 -11   8   1    15004.42    14679.60    392.42 o
 -10   8   1      335.36      388.34     99.24 o
  -9   8   1   202429.45   215301.52   2345.41 o
  -8   8   1     2091.18     2443.06    160.32 o
  -7   8   1    17499.87    18411.38    399.25 o
  -6   8   1     4535.81     4815.67    190.69 o
  -5   8   1       11.34       37.57     59.82 o
  -4   8   1   288792.72   300340.69   4179.93 o
  -3   8   1        3.57      -26.38     71.62 o
  -2   8   1     4878.81     4890.82    140.34 o
  -1   8   1      439.78      368.45    125.07 o
   0   8   1       50.02       25.60    107.58 o
   1   8   1    39354.51    45600.02    802.71 o
   2   8   1      169.87      210.33    118.57 o
   3   8   1       64.84     -164.98    117.65 o
   4   8   1     1755.30     1474.51    200.74 o
   5   8   1       10.69     -179.67    119.78 o
   6   8   1    43341.33    44122.45   1265.62 o
   7   8   1       10.93       22.67    142.43 o
   8   8   1      713.01      540.61    116.65 o
   9   8   1      358.61      457.75    134.97 o
  10   8   1       53.79       61.72    117.75 o
  11   8   1    59870.09    61302.30   1171.37 o
  12   8   1      289.95      126.45    103.35 o
  13   8   1        0.70     -133.33    133.19 o
  14   8   1       28.54     -214.07    142.71 o
  15   8   1        3.81     -183.96    160.73 o
 -23   9   1       78.16       16.09    189.69 o
 -22   9   1       86.86     -244.34    162.89 o
 -21   9   1      658.98      487.53    183.95 o
 -20   9   1      848.47      599.92    180.91 o
 -19   9   1      101.60     -196.70    131.14 o
 -18   9   1     3461.16     2940.24    253.41 o
 -17   9   1     1171.93      833.57    194.62 o
 -16   9   1     5390.96     5541.50    305.88 o
 -15   9   1     2061.07     1580.73    182.07 o
 -14   9   1      227.87       21.95    115.91 o
 -13   9   1    31511.04    32576.09    686.40 o
 -12   9   1     5565.80     5632.46    371.33 o
 -11   9   1    22185.66    21480.85    497.23 o
 -10   9   1     6260.17     5439.63    252.09 o
  -9   9   1        0.90        4.61     43.55 o
  -8   9   1    37335.05    40632.85    716.97 o
  -7   9   1      536.63      531.44     90.33 o
  -6   9   1     4667.05     4586.10    185.83 o
  -5   9   1      507.63      688.68    117.63 o
  -4   9   1        5.69      -19.42     87.61 o
  -3   9   1    44261.39    48256.87    795.98 o
  -2   9   1     2004.61     2157.05    232.48 o
  -1   9   1    10128.72    10144.14    433.18 o
   0   9   1     4990.29     4481.75    304.45 o
   1   9   1      268.12      173.73    140.67 o
   2   9   1   166400.56   175374.58   3977.83 o
   3   9   1       64.96      -14.07    125.35 o
   4   9   1       29.26       66.93    143.35 o
   5   9   1      130.28       -0.56    149.15 o
   6   9   1       32.35       38.66    143.29 o
   7   9   1     5392.60     6218.46    421.69 o
   8   9   1      237.67       16.64    207.63 o
   9   9   1        0.13     -148.08     98.72 o
  10   9   1        5.45     -143.53    118.27 o
  11   9   1      373.42     -150.45    228.52 o
  12   9   1      693.37      316.51    216.03 o
  13   9   1      233.47       -8.28    144.49 o
  14   9   1      413.66       40.12    207.38 o
  15   9   1      134.38     -288.64    192.43 o
 -23  10   1        0.38     -190.51    193.90 o
 -22  10   1      554.74      622.81    211.35 o
 -21  10   1     1716.82     1633.39    232.47 o
 -20  10   1      199.95      141.82    154.20 o
 -19  10   1     8844.97     9551.75    423.97 o
 -18  10   1      175.41       29.85    149.59 o
 -17  10   1    10282.83    10093.20    403.13 o
 -16  10   1       23.40     -184.58    123.05 o
 -15  10   1     7294.29     8401.18    354.03 o
 -14  10   1    19440.89    20084.78    532.44 o
 -13  10   1       25.72       22.80    101.89 o
 -12  10   1    50690.36    50067.37    915.22 o
 -11  10   1     3101.06     3201.21    198.44 o
 -10  10   1     2766.72     2881.67    111.77 o
  -9  10   1     1729.13     1346.43    127.14 o
  -8  10   1      145.76       61.68     70.33 o
  -7  10   1     4990.08     5091.60    202.28 o
  -6  10   1       89.79      -51.36     76.03 o
  -5  10   1      556.35      334.51     88.82 o
  -4  10   1    12185.22    12382.71    317.42 o
  -3  10   1        6.11     -119.97     79.98 o
  -2  10   1   134450.11   136601.84   1996.88 o
  -1  10   1       92.08     -180.50    120.34 o
   0  10   1     1271.07     1056.71    186.25 o
   1  10   1      613.03      666.18    172.39 o
   2  10   1       37.37      -58.51    119.02 o
   3  10   1    84312.18    91634.53   2266.75 o
   4  10   1       93.17      -32.02    158.14 o
   5  10   1        0.31      -25.30    142.91 o
   6  10   1        3.53     -224.18    149.45 o
   8  10   1     1458.88     1700.07    171.57 o
   9  10   1      108.18     -292.79    195.19 o
  10  10   1      125.42        0.91    233.73 o
  11  10   1      197.13      116.51    255.64 o
  12  10   1      128.76      147.00    161.47 o
  13  10   1     6388.57     6522.22    370.70 o
  14  10   1      184.70     -142.36    161.46 o
  15  10   1      553.34      455.64    255.19 o
 -22  11   1      317.65      941.59    245.18 o
 -21  11   1     9414.70     9522.68    446.61 o
 -20  11   1     1752.98     1888.27    237.74 o
 -19  11   1     4366.49     4318.55    306.48 o
 -18  11   1      407.51      207.49    146.46 o
 -17  11   1       82.27     -174.25    127.82 o
 -16  11   1      406.64      201.83    147.50 o
 -15  11   1      462.29      548.85    149.90 o
 -14  11   1     2666.12     2712.23    381.09 o
 -13  11   1     4781.75     4681.74    265.87 o
 -12  11   1      410.82      229.45    112.39 o
 -11  11   1    26298.82    26237.11    576.20 o
 -10  11   1      431.21      765.54    115.28 o
  -9  11   1     2836.61     2513.05    171.06 o
  -8  11   1     2839.33     3703.10    191.65 o
  -7  11   1       71.38       13.74    106.33 o
  -6  11   1    75261.41    74785.11   2304.69 o
  -5  11   1      999.52     1031.38    115.60 o
  -4  11   1    40018.79    40294.11    722.05 o
  -3  11   1    10913.64    10270.61    286.81 o
  -2  11   1       14.12      -38.80     63.89 o
  -1  11   1     1935.61     1865.87    235.03 o
   0  11   1      161.40      117.63    131.67 o
   1  11   1      762.70      622.29    171.27 o
   2  11   1     2911.72     3459.15    310.41 o
   3  11   1       56.03      143.94    167.50 o
   4  11   1    10233.40     9384.28    499.22 o
   5  11   1        1.68     -164.78    173.37 o
   6  11   1      120.01     -309.53    206.35 o
   7  11   1      259.29     -316.77    211.18 o
   8  11   1      263.18      -65.17    226.52 o
   9  11   1    31951.21    34765.80   1217.39 o
  10  11   1       19.80     -298.25    198.84 o
  11  11   1      107.90      105.95    266.30 o
  12  11   1      319.23      114.23    229.52 o
  13  11   1        6.35     -227.95    160.45 o
  14  11   1     6388.74     6798.58    398.90 o
  15  11   1        9.46     -295.33    206.63 o
 -22  12   1     3171.45     3791.79    327.29 o
 -21  12   1      168.70      118.82    170.18 o
 -20  12   1     3356.16     3610.33    301.88 o
 -19  12   1     2012.07     2445.31    255.53 o
 -18  12   1       48.33       18.02    148.81 o
 -17  12   1     3230.34     3464.31    274.01 o
 -16  12   1      312.45      195.60    146.61 o
 -15  12   1    25235.02    24986.16    633.44 o
 -14  12   1    14719.52    15449.03    919.06 o
 -13  12   1    11352.45    10315.50    364.42 o
 -12  12   1    13520.71    13726.40    412.03 o
 -11  12   1      243.74      419.51    109.57 o
 -10  12   1    11632.05    12395.21    252.08 o
  -9  12   1      431.12      227.50     88.39 o
  -8  12   1     1337.39     1909.92    278.60 o
  -7  12   1      113.62      191.26     93.46 o
  -6  12   1      254.73      162.68     87.35 o
  -5  12   1     7523.33     7282.67    256.36 o
  -4  12   1      414.67      471.25     91.50 o
  -3  12   1     1938.50     1681.99    139.71 o
  -2  12   1      421.59      378.03     86.25 o
  -1  12   1        0.79     -202.28    135.05 o
   0  12   1     1245.55     1328.88    213.79 o
   1  12   1      131.77      -69.70    143.31 o
   2  12   1      150.44      -53.70    151.91 o
   3  12   1     3150.65     2968.54    327.26 o
   4  12   1      661.33      592.31    233.49 o
   5  12   1    64227.90    67699.05   1868.83 o
   6  12   1       33.90     -309.53    212.86 o
   7  12   1      558.06      198.50    246.95 o
   8  12   1      654.57      505.82    265.86 o
   9  12   1       58.56      -29.92    231.69 o
  10  12   1    22231.29    22438.58    978.47 o
  11  12   1      312.56      136.22    212.80 o
  12  12   1      458.07      482.04    195.05 o
  13  12   1        1.10      -87.62    175.31 o
  14  12   1      468.38      287.75    198.05 o
 -22  13   1      519.40      440.28    214.68 o
 -21  13   1      124.65       75.45    175.79 o
 -20  13   1      533.64      230.04    167.06 o
 -19  13   1     5956.58     6197.21    352.51 o
 -18  13   1      858.42      858.56    190.98 o
 -17  13   1     7450.70     7846.89    364.40 o
 -16  13   1     4641.52     4876.31    295.00 o
 -15  13   1      816.17     1096.49    254.22 o
 -14  13   1    25737.83    25305.43    790.77 o
 -13  13   1      495.50      809.22    150.85 o
 -12  13   1    13734.32    14779.65    711.13 o
 -11  13   1     2825.16     3022.67    207.63 o
 -10  13   1        4.56     -115.14     88.08 o
  -9  13   1     7626.36     7317.40    273.07 o
  -8  13   1      857.47      638.37    123.69 o
  -7  13   1     4074.27     4068.82    216.68 o
  -6  13   1     4721.05     5094.10    315.43 o
  -5  13   1      308.14       28.47     83.44 o
  -4  13   1    29407.77    29662.00    595.16 o
  -3  13   1      287.67      102.31    185.85 o
  -2  13   1       60.59      -91.66    221.71 o
  -1  13   1      421.62       37.93    174.15 o
   0  13   1        2.33     -152.21    141.27 o
   1  13   1     9304.29     9046.45    500.86 o
   2  13   1        2.19      -16.71    188.45 o
   3  13   1     3025.45     3074.09    367.90 o
   4  13   1     3386.98     3130.54    403.01 o
   5  13   1      126.41     -346.83    231.22 o
   6  13   1    26306.53    28401.01   1068.68 o
   7  13   1       45.70      -51.47    230.37 o
   8  13   1       92.07       58.99    254.45 o
   9  13   1      136.38      255.56    265.88 o
  10  13   1      416.90      873.86    327.90 o
  11  13   1    17334.59    18649.96    610.07 o
  12  13   1      618.77      555.63    214.54 o
  13  13   1      134.82      483.93    208.03 o
 -22  14   1      572.74      609.94    216.38 o
 -21  14   1     1959.03     2307.01    275.61 o
 -20  14   1     1742.38     2182.64    259.86 o
 -19  14   1       52.11      184.99    222.22 o
 -18  14   1     2676.77     3095.90    305.75 o
 -17  14   1      387.63      378.39    200.70 o
 -16  14   1     4338.33     4510.96    308.46 o
 -15  14   1     5702.49     6710.76    332.41 o
 -14  14   1     1490.62     1525.09    196.18 o
 -13  14   1     3506.46     3173.58    445.21 o
 -12  14   1       56.08     -159.89    106.60 o
 -11  14   1       86.99     -153.62    102.42 o
 -10  14   1       32.51      -93.24     62.16 o
  -9  14   1      222.46      -39.72     98.51 o
  -8  14   1     2708.35     2196.36    174.81 o
  -7  14   1      197.15      -33.04     96.65 o
  -6  14   1     9895.03     9425.44    529.72 o
  -5  14   1    34090.25    32784.18    663.70 o
  -4  14   1        1.18     -223.03    257.05 o
  -3  14   1    50051.69    51765.59    911.08 o
  -2  14   1      130.60     -185.66    139.29 o
  -1  14   1       20.02     -124.53     83.02 o
   0  14   1     4295.52     3724.58    363.30 o
   1  14   1        3.78     -144.73    186.60 o
   2  14   1    14770.06    15395.66    708.84 o
   3  14   1        3.34     -280.59    227.73 o
   4  14   1      754.54      479.89    298.59 o
   5  14   1       21.87     -327.13    218.09 o
   6  14   1      128.32      -23.85    261.56 o
   7  14   1      247.04      275.46    248.55 o
   8  14   1       72.73      -95.46    252.53 o
   9  14   1       83.64      206.13    282.13 o
  10  14   1        1.37      124.99    322.82 o
  11  14   1        5.28       79.94    181.12 o
  12  14   1    15891.63    15071.91    581.23 o
 -22  15   1     1602.58     1285.19    247.58 o
 -21  15   1      473.22      215.17    188.88 o
 -20  15   1     2677.61     3104.59    306.72 o
 -19  15   1       76.71      -55.87    155.77 o
 -18  15   1     1120.29     1250.90    200.52 o
 -17  15   1     1949.17     1706.66    235.88 o
 -16  15   1       11.97     -197.48    131.65 o
 -15  15   1      451.88      -85.05    187.84 o
 -14  15   1     2845.06     2216.81    217.70 o
 -13  15   1       23.42     -173.02    125.76 o
 -12  15   1     5804.89     5198.07    278.76 o
 -11  15   1        2.73     -215.56    170.70 o
 -10  15   1     1425.51     1547.32    121.79 o
  -9  15   1     5990.76     6486.87    295.37 o
  -8  15   1       81.60     -108.62     95.86 o
  -7  15   1    43005.16    43249.73    837.03 o
  -6  15   1     2310.95     2859.31    208.52 o
  -5  15   1    30873.42    30774.19    818.64 o
  -4  15   1     9791.90     9927.05    608.17 o
  -3  15   1       89.30      -52.21     98.25 o
  -2  15   1    12113.92    12604.39    358.59 o
  -1  15   1      479.59      494.19    114.75 o
   0  15   1       46.49     -171.47    199.63 o
   1  15   1     8077.04     8858.15    562.84 o
   2  15   1      158.40      -79.56    244.34 o
   3  15   1    78077.70    82930.15   2253.96 o
   4  15   1        6.14      122.91    256.21 o
   5  15   1      947.13      984.53    300.88 o
   6  15   1      397.97      279.89    264.57 o
   7  15   1        9.94     -107.80    232.29 o
   8  15   1    11636.10    11456.42    717.15 o
   9  15   1      105.84      403.15    324.93 o
  10  15   1       76.90      335.18    193.11 o
  11  15   1      319.29      526.58    279.32 o
 -21  16   1       16.91     -244.62    163.08 o
 -20  16   1     3032.87     2919.20    288.20 o
 -19  16   1        8.03     -157.57    149.43 o
 -18  16   1      996.27      751.30    245.22 o
 -17  16   1       68.63      -56.38    130.49 o
 -16  16   1       73.17     -179.15    119.43 o
 -15  16   1     1113.00     1252.84    181.57 o
 -14  16   1     3852.71     3398.44    265.24 o
 -13  16   1    10113.75    10324.21    389.70 o
 -12  16   1       25.68     -197.01    131.34 o
 -11  16   1     8248.78     7337.08    332.29 o
 -10  16   1      451.73      221.77     92.97 o
  -9  16   1     8040.52     8348.27    340.39 o
  -8  16   1     2381.57     1775.09    182.34 o
  -7  16   1       36.62      -18.06    113.76 o
  -6  16   1     4243.01     4582.35    250.99 o
  -5  16   1      219.17      223.39    121.05 o
  -4  16   1     4986.37     5035.59    256.01 o
  -3  16   1     3001.07     2814.30    205.14 o
  -2  16   1       60.34     -121.53    129.07 o
  -1  16   1    13228.09    13937.96    700.36 o
   0  16   1      215.70       84.11    239.54 o
   1  16   1      974.03      740.68    277.11 o
   2  16   1      762.28      356.36    291.57 o
   3  16   1       47.19      325.12    259.58 o
   4  16   1    14590.74    15887.95    789.17 o
   5  16   1      157.15     -249.57    250.78 o
   6  16   1     1345.53     1351.02    339.01 o
   7  16   1      254.51      523.26    310.24 o
   8  16   1        5.85      -71.13    294.68 o
   9  16   1      331.36      536.74    208.39 o
  10  16   1      198.96       12.66    247.10 o
 -21  17   1        3.77      286.87    200.79 o
 -20  17   1     3678.82     3370.95    307.48 o
 -19  17   1     2622.72     2545.88    401.51 o
 -18  17   1     2211.76     2236.96    239.37 o
 -17  17   1     2181.53     2005.81    231.82 o
 -16  17   1       20.55     -157.48    125.52 o
 -15  17   1     4866.15     4528.26    451.31 o
 -14  17   1        1.04      130.03    135.32 o
 -13  17   1     6902.48     6924.81    450.67 o
 -12  17   1      802.52      592.91    159.61 o
 -11  17   1     1024.53      684.86    166.99 o
 -10  17   1     1228.84     1093.74    123.73 o
  -9  17   1      254.57       62.35    124.11 o
  -8  17   1     1653.62     1345.30    186.10 o
  -7  17   1     2780.18     2425.25    495.45 o
  -6  17   1       38.15      -33.42    114.73 o
  -5  17   1    30439.89    29972.06    655.35 o
  -4  17   1        9.50     -218.14    192.84 o
  -3  17   1      248.80       58.53    230.59 o
  -2  17   1     3042.41     3179.58    396.10 o
  -1  17   1        8.82      137.93    235.20 o
   0  17   1    19912.22    19974.60    867.14 o
   1  17   1        0.31      169.74    255.53 o
   2  17   1     3359.63     4239.30    453.67 o
   3  17   1        0.23       79.17    259.75 o
   4  17   1      264.55       10.45    252.74 o
   5  17   1      295.06      295.37    298.91 o
   6  17   1       86.43       63.01    271.35 o
   7  17   1      115.68      284.35    299.74 o
   8  17   1       45.42      202.40    190.78 o
   9  17   1       82.01      -20.49    233.44 o
 -20  18   1      791.51      864.89    214.77 o
 -19  18   1     2288.57     1908.46    302.93 o
 -18  18   1     2382.63     2706.32    267.52 o
 -17  18   1     1446.37      968.63    194.04 o
 -16  18   1      962.35      718.96    174.62 o
 -15  18   1       10.91       34.40    178.49 o
 -14  18   1       80.40       49.78    185.57 o
 -13  18   1     6159.93     7270.77    367.84 o
 -12  18   1     1413.66      959.46    178.03 o
 -11  18   1     4550.44     4676.13    323.91 o
 -10  18   1      385.28      258.01    106.43 o
  -9  18   1     8651.91     8849.57    366.52 o
  -8  18   1      144.39      132.46    131.01 o
  -7  18   1     1835.21     1594.59    186.00 o
  -6  18   1     3297.58     3360.18    238.50 o
  -5  18   1      589.31      591.58    290.29 o
  -4  18   1     5553.22     5526.12    501.24 o
  -3  18   1      350.75      244.15    243.18 o
  -2  18   1     1546.70     1250.21    308.71 o
  -1  18   1     3093.84     2639.49    389.60 o
   0  18   1      639.79      915.96    315.41 o
   1  18   1       73.57       92.35    264.66 o
   2  18   1       19.93     -270.41    248.16 o
   3  18   1      145.35        6.10    260.72 o
   4  18   1      338.84      333.59    288.50 o
   5  18   1       25.73     -110.50    291.50 o
   6  18   1     8436.84     8740.76    680.59 o
   8  18   1      384.31      865.83    304.70 o
 -20  19   1        0.38      134.37    195.31 o
 -19  19   1     3087.99     3117.93    289.69 o
 -18  19   1       79.00      -62.20    164.97 o
 -17  19   1      177.07      -85.99    199.61 o
 -16  19   1       48.23      170.26    211.07 o
 -15  19   1     4076.93     4177.53    321.78 o
 -14  19   1       15.70      195.70    196.54 o
 -13  19   1    21096.98    20351.84    621.79 o
 -12  19   1     3243.69     3840.27    754.95 o
 -11  19   1    14548.19    14718.74    501.62 o
 -10  19   1     7682.92     7676.92    658.39 o
  -9  19   1      179.04       70.09    233.36 o
  -8  19   1     5567.57     6099.05    505.12 o
  -7  19   1       14.39     -300.84    227.68 o
  -6  19   1      326.51      334.46    255.50 o
  -5  19   1      208.16      255.85    263.85 o
  -4  19   1      469.10      650.87    285.37 o
  -3  19   1     3749.60     3460.10    426.25 o
  -2  19   1       61.58      119.44    272.34 o
  -1  19   1      727.92      765.88    317.80 o
   0  19   1       94.59       53.62    270.96 o
   1  19   1        0.37      -32.79    256.72 o
   2  19   1     4053.00     3603.39    466.35 o
   3  19   1      120.55     -192.00    293.15 o
   4  19   1     1739.32     1467.76    377.53 o
   5  19   1       71.55       58.65    324.96 o
 -19  20   1      675.19      721.94    284.79 o
 -18  20   1      700.34      249.66    222.53 o
 -17  20   1      714.57      310.65    201.47 o
 -16  20   1      794.34      917.49    221.69 o
 -15  20   1     5369.07     5777.26    367.06 o
 -14  20   1     1179.83     1664.43    304.94 o
 -13  20   1     1771.78     2299.00    257.63 o
 -12  20   1     2063.64     2052.32    245.93 o
 -11  20   1     1508.36     1142.33    204.21 o
 -10  20   1     6924.89     6428.45    339.53 o
  -9  20   1     1163.19     1209.80    243.84 o
  -8  20   1      107.96     -217.61    264.02 o
  -7  20   1     1198.82     1377.45    349.40 o
  -6  20   1      509.28      632.05    285.34 o
  -5  20   1     7099.85     7101.78    560.66 o
  -4  20   1     4765.00     5692.11    515.12 o
  -3  20   1      628.84      448.63    295.65 o
  -2  20   1     4622.78     4695.29    495.48 o
  -1  20   1     1049.13     1682.74    362.67 o
   0  20   1      582.43      737.86    332.22 o
   1  20   1      557.35      645.21    326.26 o
   2  20   1       99.26     -138.88    309.01 o
   3  20   1       16.35     -342.56    270.55 o
   5  20   1      174.68      375.12    255.52 o
 -18  21   1     1847.05     2378.79    276.07 o
 -17  21   1      117.11       76.08    193.39 o
 -16  21   1      658.30      479.82    189.32 o
 -15  21   1     1069.29     1326.90    237.81 o
 -14  21   1      786.79      764.45    212.48 o
 -13  21   1     2581.06     2051.13    249.76 o
 -12  21   1     1860.03     2153.75    246.61 o
 -11  21   1     1044.66      917.08    369.55 o
 -10  21   1      318.27     -138.04    285.86 o
  -9  21   1       91.99     -198.17    170.67 o
  -8  21   1      539.68      938.36    328.63 o
  -7  21   1       46.46      -69.24    262.49 o
  -6  21   1     4090.64     4024.91    476.37 o
  -5  21   1      201.43      210.42    300.37 o
  -4  21   1     6512.89     6740.54    569.04 o
  -3  21   1     3751.13     4017.70    482.73 o
  -2  21   1      236.72      470.41    317.03 o
  -1  21   1    15946.69    15514.21    850.19 o
   0  21   1      159.35      194.61    340.63 o
   1  21   1      760.18      740.65    354.34 o
   2  21   1       16.58     -355.22    318.31 o
 -17  22   1      263.55      211.66    194.66 o
 -16  22   1      193.86      136.84    189.59 o
 -15  22   1     1122.63      849.39    216.57 o
 -14  22   1     2373.00     2467.45    333.55 o
 -13  22   1     3799.63     3693.12    555.48 o
 -12  22   1     2218.66     1992.68    468.12 o
 -11  22   1       65.91     -323.10    300.94 o
 -10  22   1      319.80     -188.55    294.74 o
  -9  22   1      382.57      209.52    301.36 o
  -8  22   1     1058.98      354.01    181.32 o
  -7  22   1      530.74      798.12    347.20 o
  -6  22   1       50.52      -43.18    283.69 o
  -5  22   1      567.19      521.48    321.47 o
  -4  22   1       13.70       69.08    272.51 o
  -3  22   1     2479.41     2154.63    422.48 o
  -2  22   1     1464.62     1936.19    425.77 o
  -1  22   1      490.64      570.41    382.99 o
   0  22   1     1206.78      960.06    391.36 o
 -15  23   1        1.60     -396.73    321.66 o
 -14  23   1     2694.27     2295.24    499.19 o
 -13  23   1       82.87     -227.63    327.32 o
 -12  23   1     1659.99     1467.97    434.49 o
 -11  23   1     3699.62     4095.70    566.01 o
 -10  23   1        2.48      248.64    358.70 o
  -9  23   1     4043.72     4777.91    560.68 o
  -8  23   1        5.30      -50.33    244.63 o
  -7  23   1     1825.35     1482.05    287.38 o
  -6  23   1        8.91     -250.90    167.26 o
  -5  23   1      250.72     -114.70    185.80 o
  -4  23   1       97.35     -459.76    306.51 o
  -3  23   1       27.42     -498.77    332.51 o
  -2  23   1       12.09      -33.30    339.48 o
  -1  23   1     2605.95     3797.78    749.00 o
 -13  24   1      140.89     -199.27    320.06 o
 -12  24   1      898.75     1237.24    405.75 o
 -11  24   1      422.50      217.71    336.99 o
 -10  24   1      206.97      336.27    336.94 o
  -9  24   1      129.61      328.05    332.53 o
  -8  24   1      383.89      221.45    202.18 o
  -7  24   1      425.89      252.76    208.75 o
  -6  24   1      407.62     -152.34    195.80 o
  -5  24   1       97.58     -275.08    183.39 o
  -4  24   1       59.57     -295.26    196.84 o
   7 -25   2       66.02      682.54    373.35 o
   8 -25   2      813.06     1307.16    404.69 o
   9 -25   2      635.82      928.50    403.33 o
  10 -25   2      185.83      -97.43    329.46 o
   2 -24   2      957.87      736.97    394.41 o
   3 -24   2       63.93      381.60    362.32 o
   4 -24   2      585.21      566.18    356.83 o
   5 -24   2     2041.45     2452.64    459.23 o
   6 -24   2      601.30      726.20    366.01 o
   7 -24   2     1645.28     1700.01    419.85 o
   8 -24   2       23.35       29.19    319.23 o
   9 -24   2       58.24     -442.63    296.36 o
  10 -24   2      655.26      421.46    351.38 o
  11 -24   2      178.00     -289.23    312.03 o
  12 -24   2     1925.68     1457.63    430.43 o
  13 -24   2      162.69      260.03    359.80 o
  14 -24   2      192.36       18.35    322.71 o
   0 -23   2     4397.71     4647.55    577.59 o
   1 -23   2     3908.64     4869.60    580.80 o
   2 -23   2      543.14      781.46    360.02 o
   3 -23   2     1694.12     1387.46    399.84 o
   4 -23   2      684.46       11.03    326.90 o
   5 -23   2     1679.24     1072.69    380.53 o
   6 -23   2      413.26       30.32    313.99 o
   7 -23   2        1.49     -404.43    269.62 o
   8 -23   2      262.13      -28.23    318.28 o
   9 -23   2      244.37      -13.12    331.82 o
  10 -23   2      549.65      364.26    359.88 o
  11 -23   2       83.54     -180.63    317.99 o
  12 -23   2      335.29      447.19    362.23 o
  13 -23   2        0.78      306.68    357.72 o
  14 -23   2      384.36      701.21    375.20 o
  15 -23   2      907.85     1312.57    443.74 o
  16 -23   2      855.79     1488.61    459.60 o
  -2 -22   2      108.00       36.04    339.21 o
  -1 -22   2     3872.87     3442.17    513.75 o
   0 -22   2      122.16      -87.44    301.45 o
   1 -22   2     3590.12     3572.01    503.47 o
   2 -22   2     3976.33     4038.65    528.25 o
   3 -22   2      333.11      303.94    313.25 o
   4 -22   2     4450.63     3763.66    493.41 o
   5 -22   2       52.07      145.48    289.62 o
   6 -22   2      220.29      296.39    306.27 o
   7 -22   2      277.71      -87.72    291.23 o
   8 -22   2      671.95       84.57    318.64 o
   9 -22   2      397.00      210.65    308.56 o
  10 -22   2     3621.35     3595.75    521.72 o
  11 -22   2     1003.21     1407.15    439.56 o
  12 -22   2    11059.60    11765.18    837.57 o
  13 -22   2      705.82     1148.39    427.91 o
  14 -22   2     3025.07     2754.69    519.24 o
  15 -22   2       86.35     -128.61    164.20 o
  16 -22   2      227.00      180.27    186.21 o
  17 -22   2      792.63     1019.12    229.81 o
  -4 -21   2        9.11     -461.60    307.73 o
  -3 -21   2      157.90     -188.84    307.37 o
  -2 -21   2       91.15       38.06    322.02 o
  -1 -21   2        0.00     -108.65    300.42 o
   0 -21   2      109.94      303.68    318.28 o
   1 -21   2      223.80      191.14    303.06 o
   2 -21   2      756.05      723.05    325.54 o
   3 -21   2        8.11      316.19    285.30 o
   4 -21   2      221.56       20.53    281.77 o
   5 -21   2      435.82      450.20    312.70 o
   6 -21   2        0.83     -188.94    269.29 o
   7 -21   2      538.87      117.45    324.59 o
   8 -21   2     4074.85     3522.89    501.72 o
   9 -21   2     1182.08      405.35    395.49 o
  10 -21   2    14137.56    13586.75    858.65 o
  11 -21   2     1161.03      421.49    405.89 o
  12 -21   2    10255.72    10688.40    800.53 o
  13 -21   2     6078.59     5797.47    359.17 o
  14 -21   2     3245.58     3801.12    312.32 o
  15 -21   2        6.10     -219.12    146.08 o
  16 -21   2      288.96      -12.84    252.92 o
  17 -21   2      863.68      867.58    180.35 o
  18 -21   2     3029.25     3344.46    264.62 o
  -6 -20   2      499.78     -217.24    355.52 o
  -5 -20   2       41.67     -270.19    309.48 o
  -4 -20   2     1191.35      942.87    376.80 o
  -3 -20   2       12.30       -3.10    298.88 o
  -2 -20   2     1153.91     1077.24    385.14 o
  -1 -20   2     2713.82     2534.04    431.72 o
   0 -20   2       73.47      140.17    295.59 o
   1 -20   2      807.33     1048.56    333.87 o
   2 -20   2      127.47      330.87    289.18 o
   3 -20   2       11.30        0.71    255.01 o
   4 -20   2     3421.31     3614.14    468.76 o
   5 -20   2      104.72     -385.54    257.03 o
   6 -20   2     7314.45     6502.37    578.94 o
   8 -20   2     1317.92      386.25    347.50 o
   9 -20   2     1972.51     1394.64    407.97 o
  10 -20   2     4172.17     4255.43    560.22 o
  11 -20   2     5196.17     4389.46    311.82 o
  12 -20   2      331.12      522.82    190.78 o
  13 -20   2     1266.08     1137.48    209.84 o
  14 -20   2      742.30      585.53    188.70 o
  15 -20   2        2.45     -178.14    118.76 o
  16 -20   2     1358.47     1252.34    183.66 o
  17 -20   2      896.79     1386.97    193.03 o
  18 -20   2     3260.20     4036.72    323.39 o
  19 -20   2     9647.97    10580.46    485.40 o
  -7 -19   2       94.07     -188.62    343.44 o
  -6 -19   2        0.14     -284.20    318.96 o
  -5 -19   2      777.82      282.86    329.83 o
  -4 -19   2      210.15     -213.11    319.60 o
  -3 -19   2     5051.96     5034.53    538.05 o
  -2 -19   2      531.79      751.25    338.22 o
  -1 -19   2     1215.60     1072.62    338.11 o
   0 -19   2     5886.04     7264.40    587.89 o
   1 -19   2       77.04      -71.08    286.86 o
   2 -19   2    24113.36    24897.82   1037.13 o
   3 -19   2      180.24     -123.88    278.24 o
   4 -19   2    14544.58    14460.13    771.38 o
   5 -19   2      595.93      576.71    299.51 o
   6 -19   2        0.59     -131.43    234.46 o
   7 -19   2      797.27      961.85    315.85 o
   8 -19   2      348.02      112.02    267.82 o
   9 -19   2        6.57       -5.43    128.96 o
  10 -19   2     7292.85     6753.43    338.46 o
  11 -19   2       11.82      -96.12    136.47 o
  12 -19   2     6481.33     6649.96    356.81 o
  13 -19   2        2.72      -60.11    198.68 o
  14 -19   2     3869.80     4607.15    267.91 o
  15 -19   2      421.45      255.31    140.20 o
  16 -19   2      459.61      417.15    160.31 o
  17 -19   2     2388.65     1961.63    232.72 o
  18 -19   2       97.43      263.65    171.25 o
  19 -19   2     7131.01     7177.62    400.22 o
  20 -19   2     1828.93     1763.05    253.97 o
  -8 -18   2      413.41      114.13    342.92 o
  -7 -18   2     3283.45     3390.84    489.60 o
  -6 -18   2      245.88      152.99    304.18 o
  -5 -18   2     1002.42      935.55    350.14 o
  -4 -18   2     8652.21     8607.84    657.18 o
  -3 -18   2      121.56      641.79    337.35 o
  -2 -18   2    27662.47    27396.13   1113.29 o
  -1 -18   2        1.11     -254.44    263.92 o
   0 -18   2    14525.40    15250.41    796.95 o
   1 -18   2      702.14      645.76    302.16 o
   2 -18   2      608.76      537.64    282.84 o
   3 -18   2       50.32        1.20    246.77 o
   4 -18   2       55.74      373.77    260.83 o
   5 -18   2      654.26      290.37    258.59 o
   6 -18   2     5518.38     6287.51    518.81 o
   7 -18   2     1549.15     1353.96    166.01 o
   8 -18   2     9453.61     8990.68    341.51 o
   9 -18   2      145.55      116.84    141.74 o
  10 -18   2     7008.65     7542.49    342.64 o
  11 -18   2     8995.53     9429.55    391.12 o
  12 -18   2     2917.10     3204.04    213.69 o
  13 -18   2     2117.67     1530.08    170.02 o
  14 -18   2       25.15     -158.94    109.33 o
  15 -18   2      138.81     -191.53    127.69 o
  16 -18   2      476.19      100.92    138.86 o
  17 -18   2      351.83      196.67    166.00 o
  18 -18   2      637.35      243.89    240.01 o
  19 -18   2      500.21      507.53    197.39 o
  20 -18   2       26.00     -256.76    178.29 o
 -10 -17   2       20.29       23.86    329.83 o
  -9 -17   2      316.68      561.48    347.12 o
  -8 -17   2      475.05      232.24    313.20 o
  -7 -17   2       52.49     -105.49    292.24 o
  -6 -17   2    13466.59    15299.48    845.60 o
  -5 -17   2       23.81       63.54    304.22 o
  -4 -17   2     3347.71     4019.84    497.98 o
  -3 -17   2     3831.02     4098.27    486.54 o
  -2 -17   2        1.41     -115.43    267.04 o
  -1 -17   2     1215.55     1006.99    315.75 o
   0 -17   2       14.68     -323.70    221.87 o
   1 -17   2      975.14      192.67    253.72 o
   2 -17   2     7202.93     7050.76    524.08 o
   3 -17   2      747.59      957.19    292.16 o
   4 -17   2    40146.24    39642.46   1320.38 o
   5 -17   2       49.93       17.39    105.30 o
   6 -17   2     3286.07     3118.40    212.78 o
   7 -17   2     2634.66     2608.90    209.29 o
   8 -17   2     1399.33     1344.87    314.85 o
   9 -17   2     1876.56     1816.91    278.03 o
  10 -17   2      476.41      190.80    127.15 o
  11 -17   2     6395.87     6457.01    258.49 o
  12 -17   2      297.78      174.16    107.82 o
  13 -17   2      521.03      247.14    192.08 o
  14 -17   2      106.54     -188.44    125.63 o
  15 -17   2      487.57      385.14    147.05 o
  16 -17   2        0.82     -151.65    220.08 o
  17 -17   2      811.06      697.70    169.83 o
  18 -17   2      108.51        2.70    155.39 o
  19 -17   2      776.25      325.71    180.71 o
  20 -17   2      124.26     -132.53    185.77 o
  21 -17   2     2230.83     2683.36    353.38 o
 -11 -16   2       22.28      222.24    369.03 o
 -10 -16   2     7843.23    10294.84    747.27 o
  -9 -16   2      149.27      150.66    292.03 o
  -8 -16   2      269.22      -79.71    307.77 o
  -7 -16   2       47.09      -54.09    309.65 o
  -6 -16   2      277.87      313.43    301.37 o
  -5 -16   2     1170.91     1907.27    391.33 o
  -4 -16   2      280.46      503.67    296.89 o
  -3 -16   2       73.33      134.46    268.70 o
  -2 -16   2     1311.36     1561.75    340.55 o
  -1 -16   2      354.00      189.25    240.39 o
   0 -16   2      155.05     -119.64    213.25 o
   1 -16   2      244.07     -185.35    185.34 o
   2 -16   2      208.71     -316.29    210.86 o
   3 -16   2    11443.26    10086.75    583.48 o
   4 -16   2     4529.42     4472.74    233.30 o
   5 -16   2    19155.42    17303.31    441.87 o
   6 -16   2        3.01      -63.91    185.70 o
   7 -16   2      878.99      888.78    185.31 o
   8 -16   2     1660.32     1604.71    159.99 o
   9 -16   2      882.22      700.14    245.15 o
  10 -16   2      112.06     -131.77    139.79 o
  11 -16   2     2515.94     2352.57    371.64 o
  12 -16   2     1884.79     2322.76    197.06 o
  13 -16   2     2136.10     1899.65    197.73 o
  14 -16   2      640.31      279.82    147.12 o
  15 -16   2        5.11       -6.92    127.70 o
  16 -16   2     1287.65     1372.20    196.42 o
  17 -16   2      638.81      929.23    179.27 o
  18 -16   2     5579.08     5253.82    452.54 o
  19 -16   2     1734.43     2126.36    462.47 o
  20 -16   2     2266.92     2606.64    290.02 o
  21 -16   2      246.07     -366.28    266.38 o
 -12 -15   2      324.92      760.94    367.35 o
 -11 -15   2       13.92      502.94    369.72 o
 -10 -15   2      622.81      684.92    340.05 o
  -9 -15   2     9427.38     9668.35    687.38 o
  -8 -15   2       65.56     -171.04    271.97 o
  -7 -15   2      970.16     1128.96    343.62 o
  -6 -15   2     1787.97     1437.09    362.60 o
  -5 -15   2        1.66       14.62    269.79 o
  -4 -15   2    51340.82    52082.97   1619.48 o
  -3 -15   2        2.34     -126.03    217.18 o
  -2 -15   2      463.19      185.31    227.37 o
  -1 -15   2      354.91     -209.59    199.29 o
   0 -15   2      405.63      -88.92    211.33 o
   1 -15   2     1143.52      554.50    261.15 o
   2 -15   2      925.61      747.88    107.99 o
   3 -15   2     3288.46     3815.88    406.13 o
   4 -15   2       91.89       23.35     94.64 o
   5 -15   2      771.80      845.79    193.95 o
   6 -15   2      315.60       50.37    484.01 o
   7 -15   2      486.35      268.20    118.08 o
   8 -15   2      632.94      526.62    267.65 o
   9 -15   2     3998.17     3641.90    465.36 o
  10 -15   2      891.69      888.87    175.75 o
  11 -15   2    25974.14    24215.29    566.02 o
  12 -15   2     1882.61     2162.09    191.16 o
  13 -15   2     9596.38    11490.95    390.78 o
  14 -15   2    10699.13    11059.55    399.22 o
  15 -15   2     1854.40     2052.31    206.45 o
  16 -15   2    13519.56    13546.06    462.98 o
  17 -15   2        6.36      115.77    131.57 o
  18 -15   2     3433.67     3362.59    273.74 o
  19 -15   2       45.69      164.69    162.24 o
  20 -15   2       39.05     -254.74    169.83 o
  21 -15   2      336.77      -57.79    180.96 o
  22 -15   2     1243.34     1605.13    337.22 o
 -13 -14   2       51.24      610.25    363.53 o
 -12 -14   2      346.34      490.49    340.79 o
 -11 -14   2      391.82      589.10    356.79 o
 -10 -14   2      823.43      563.83    327.02 o
  -9 -14   2       12.41     -280.17    265.87 o
  -8 -14   2    15030.10    14560.90    792.92 o
  -7 -14   2      226.41      -54.25    276.50 o
  -6 -14   2     5585.38     6416.68    540.79 o
  -5 -14   2     3872.30     4528.79    467.58 o
  -4 -14   2        9.43      128.61    234.73 o
  -3 -14   2     2744.72     2840.25    363.22 o
  -2 -14   2      118.11     -205.31    182.21 o
   0 -14   2      592.11      302.32    227.88 o
   1 -14   2       34.85     -101.94    157.17 o
   2 -14   2    21830.46    21651.27    462.53 o
   3 -14   2     1356.63     1230.40    119.77 o
   4 -14   2     1243.63     1548.03    204.35 o
   5 -14   2     2840.30     3433.01    442.69 o
   6 -14   2       37.38      -77.75     82.10 o
   7 -14   2     1094.10      923.50    224.57 o
   8 -14   2       85.06      -21.94     73.45 o
   9 -14   2       54.77      -16.05     75.91 o
  10 -14   2     5249.29     5382.83    239.45 o
  11 -14   2     2207.30     2034.61    173.43 o
  12 -14   2    30531.71    28784.93   1027.81 o
  13 -14   2      302.11      351.31    122.52 o
  14 -14   2    12658.57    12373.45    437.58 o
  15 -14   2     6017.02     5765.53    313.82 o
  16 -14   2     4388.49     5109.99    310.21 o
  17 -14   2     1039.62      799.93    170.60 o
  18 -14   2      183.17       45.31    147.85 o
  19 -14   2     1683.58     1701.25    222.77 o
  20 -14   2     6057.10     7318.88    403.64 o
  21 -14   2     2789.64     3053.79    296.78 o
  22 -14   2     2455.02     2904.65    305.10 o
 -13 -13   2        1.22       58.34    310.89 o
 -12 -13   2    26889.73    28318.59   1206.69 o
 -11 -13   2       32.80     -230.43    274.33 o
 -10 -13   2       72.12     -124.73    274.79 o
  -9 -13   2      419.70      -88.92    284.67 o
  -8 -13   2       94.17     -358.15    238.77 o
  -7 -13   2    14306.53    14655.55    754.98 o
  -6 -13   2       96.06     -315.39    210.26 o
  -5 -13   2      211.89      424.94    245.86 o
  -4 -13   2        0.30     -137.99    188.56 o
  -3 -13   2      368.04       37.58    198.83 o
  -2 -13   2     1817.65     2131.39    302.99 o
  -1 -13   2        1.30     -116.89    188.42 o
   0 -13   2     2469.00     2152.48    197.63 o
   1 -13   2     6502.34     6218.19    213.68 o
   2 -13   2      987.54     1286.58    132.02 o
   3 -13   2    75795.97    70480.49   1130.63 o
   4 -13   2     1528.24     1197.78    118.50 o
   5 -13   2     7815.11     8035.66    377.89 o
   6 -13   2     9674.45     9943.07    309.36 o
   7 -13   2       43.05      -91.91     61.28 o
   8 -13   2    24557.83    25613.00    456.93 o
   9 -13   2     1629.14     1454.99    136.04 o
  10 -13   2     1898.87     1506.39    189.83 o
  11 -13   2      824.00      799.72    127.58 o
  12 -13   2     3691.09     4115.05    248.96 o
  13 -13   2       56.36        6.38    116.17 o
  14 -13   2       92.32     -207.50    182.44 o
  15 -13   2        0.67     -186.33    174.92 o
  16 -13   2     2518.18     2651.89    229.61 o
  17 -13   2      399.86       86.71    202.80 o
  18 -13   2    11080.35    11279.74    445.16 o
  19 -13   2        6.06     -118.22    148.51 o
  20 -13   2     6859.64     7645.58    405.19 o
  21 -13   2     5300.43     5803.06    380.90 o
  22 -13   2     7148.81     8996.05    587.58 o
 -14 -12   2      261.57      289.17    343.93 o
 -13 -12   2      451.61      504.90    334.79 o
 -12 -12   2      374.01      275.41    300.90 o
 -11 -12   2     5849.39     6083.61    566.57 o
 -10 -12   2      247.08     -369.78    246.52 o
  -9 -12   2       32.02     -349.29    232.86 o
  -8 -12   2      526.94      201.76    256.45 o
  -7 -12   2        8.57     -148.66    218.60 o
  -6 -12   2     1207.82     1087.07    273.51 o
  -5 -12   2      464.51      429.32    219.64 o
  -4 -12   2       52.60       32.05    192.39 o
  -3 -12   2     3200.38     3530.22    346.80 o
  -2 -12   2      382.25      255.10    182.80 o
  -1 -12   2     7695.87     7872.87    441.70 o
   0 -12   2      386.64      393.71     71.18 o
   1 -12   2     4471.14     4593.33    181.37 o
   2 -12   2    10964.46    10565.15    280.28 o
   3 -12   2      325.23      178.74    136.57 o
   4 -12   2    68952.69    70872.27   1649.64 o
   5 -12   2       21.73     -106.70     71.13 o
   6 -12   2     3050.58     2423.09    224.35 o
   7 -12   2      834.30      783.24     88.86 o
   8 -12   2      127.30        4.98     71.76 o
   9 -12   2      526.27      705.18    107.36 o
  10 -12   2     1857.98     1899.89    322.55 o
  11 -12   2     7116.49     7887.05    289.83 o
  12 -12   2    19489.19    21069.87    518.78 o
  13 -12   2     2006.54     2152.88    300.73 o
  14 -12   2     9525.99     9989.64    367.83 o
  15 -12   2       40.11     -253.58    169.05 o
  16 -12   2     2742.98     2650.69    351.84 o
  17 -12   2     3880.82     3960.18    278.23 o
  18 -12   2     2996.91     2717.64    245.85 o
  19 -12   2      972.68      817.22    233.95 o
  20 -12   2      213.01      224.80    170.44 o
  21 -12   2     1285.94     1006.89    216.21 o
  22 -12   2     1001.37      638.59    238.52 o
 -15 -11   2     1368.17     1015.18    231.22 o
 -14 -11   2      103.74     -183.27    287.41 o
 -13 -11   2       78.75      186.40    297.64 o
 -12 -11   2      144.53      360.72    304.93 o
 -11 -11   2      341.24      156.04    287.67 o
 -10 -11   2       22.72     -115.75    252.93 o
  -9 -11   2      169.86     -317.66    211.78 o
  -8 -11   2      330.59       18.53    212.97 o
  -7 -11   2      118.49       36.02    203.77 o
  -6 -11   2       11.38     -149.50    172.91 o
  -5 -11   2    51952.50    53135.10   1534.15 o
  -4 -11   2      777.65      646.87    207.05 o
  -3 -11   2      207.28      214.06    168.92 o
  -2 -11   2     1727.47     1456.34    218.61 o
  -1 -11   2       12.26     -205.42    136.94 o
   0 -11   2    71069.43    69960.34   1087.60 o
   1 -11   2       95.98      -25.35    180.17 o
   2 -11   2     3996.24     4093.67    205.60 o
   3 -11   2      181.41       44.33     73.08 o
   4 -11   2      771.70      492.32     85.93 o
   5 -11   2     6228.11     5949.57    177.20 o
   6 -11   2      899.36      760.89    118.10 o
   7 -11   2     2168.51     2042.48    146.18 o
   8 -11   2    17588.48    17519.34    416.20 o
   9 -11   2      463.70      528.49    167.54 o
  10 -11   2    97400.66    98859.03   1517.03 o
  11 -11   2      393.20      523.65    111.02 o
  12 -11   2    13996.98    14558.56    411.38 o
  13 -11   2     4770.11     4956.11    257.09 o
  14 -11   2      924.22      831.59    156.36 o
  15 -11   2    13671.71    13490.99    443.83 o
  16 -11   2        1.07     -163.34    108.90 o
  17 -11   2     1640.38     1201.32    291.95 o
  18 -11   2     2505.05     2201.52    228.66 o
  19 -11   2      230.76      -10.36    142.07 o
  20 -11   2     2213.20     1913.99    241.92 o
  21 -11   2     1522.52     1557.57    374.75 o
  22 -11   2     1235.33     1166.02    231.72 o
 -15 -10   2       38.45      -99.18    295.40 o
 -14 -10   2     6714.98     6770.20    642.40 o
 -13 -10   2        0.66       22.90    270.66 o
 -12 -10   2       95.60      149.32    277.60 o
 -11 -10   2      221.85      402.22    280.36 o
 -10 -10   2      328.40      395.55    269.72 o
  -9 -10   2     1218.04     1113.90    291.62 o
  -8 -10   2       28.77     -170.27    191.32 o
  -7 -10   2      106.66      -78.38    136.56 o
  -6 -10   2     1024.15     1017.16    138.70 o
  -5 -10   2      371.77      398.92    189.87 o
  -4 -10   2    33889.87    37623.25   1148.73 o
  -3 -10   2       66.90      121.44    158.68 o
  -2 -10   2      891.02      634.73    192.93 o
  -1 -10   2      250.25     -134.10    140.35 o
   0 -10   2      129.16      116.35     53.61 o
   1 -10   2       92.92     1252.40    102.67 o
   2 -10   2      107.86       -7.44     75.65 o
   3 -10   2     5641.98     5720.70    192.91 o
   4 -10   2    11199.94    10730.14    223.87 o
   5 -10   2     1873.65     1988.86    110.70 o
   6 -10   2    47994.39    47457.84    663.57 o
   7 -10   2     2114.09     2358.90    260.71 o
   8 -10   2     8122.90     7403.92    243.27 o
   9 -10   2     8710.21     9225.60    279.02 o
  10 -10   2     5365.40     5300.16    235.49 o
  11 -10   2       26.41        8.27     86.49 o
  12 -10   2      774.78      632.46    185.93 o
  13 -10   2     1266.57      900.68    186.90 o
  14 -10   2      660.77      306.48    134.74 o
  15 -10   2      110.50     -173.17    132.27 o
  16 -10   2     2028.43     1736.36    226.11 o
  17 -10   2      447.43      290.64    147.37 o
  18 -10   2     4899.77     3930.39    283.61 o
  19 -10   2     2992.89     2820.05    261.85 o
  20 -10   2      720.88      858.12    195.24 o
  21 -10   2      403.16     -100.02    169.58 o
  22 -10   2      407.85      224.26    287.47 o
 -15  -9   2        0.91     -301.38    285.23 o
 -14  -9   2        0.23     -252.92    256.53 o
 -13  -9   2    28509.12    29770.73   1204.33 o
 -12  -9   2       26.13      265.19    272.91 o
 -11  -9   2      201.99      577.24    273.15 o
 -10  -9   2       19.47      197.92    241.36 o
  -9  -9   2      367.37      175.81     99.84 o
  -8  -9   2    27391.63    27916.00    604.79 o
  -7  -9   2       65.96      -30.95     77.81 o
  -6  -9   2       51.11       25.35     74.71 o
  -5  -9   2     2103.21     2749.81    315.70 o
  -4  -9   2     1625.96     1434.28    215.97 o
  -3  -9   2    31553.13    31201.74    956.93 o
  -2  -9   2      927.86      806.06    178.17 o
  -1  -9   2      726.29      430.21    159.13 o
   0  -9   2    10931.32    10461.82    383.45 o
   1  -9   2      287.04      297.25     63.01 o
   2  -9   2   108717.34   109311.38   1753.05 o
   3  -9   2      206.87       87.60     66.98 o
   4  -9   2     2288.10     1517.00     93.59 o
   5  -9   2     6463.09     6446.09    170.47 o
   6  -9   2     1134.95      818.81     90.24 o
   7  -9   2    84286.09    90829.03   1344.36 o
   8  -9   2      190.92      259.73     74.90 o
   9  -9   2      459.43      336.06    154.78 o
  10  -9   2     3251.13     3031.43    103.98 o
  11  -9   2      140.56      -69.59     77.11 o
  12  -9   2     5840.42     5577.79    249.11 o
  13  -9   2      839.66      780.81    133.02 o
  14  -9   2    11154.12    11510.76    387.18 o
  15  -9   2    14280.19    15324.48    474.75 o
  16  -9   2       91.51       76.18    151.33 o
  17  -9   2    18545.13    18884.48    554.88 o
  18  -9   2      458.25       56.16    152.36 o
  19  -9   2     3592.52     2881.08    251.59 o
  20  -9   2     1630.74     1507.55    219.37 o
  21  -9   2      159.09     -169.81    208.04 o
  22  -9   2    11876.63    11774.70    511.10 o
 -14  -8   2      249.00     -224.60    277.31 o
 -13  -8   2      380.08      230.56    289.39 o
 -12  -8   2    12837.28    12839.86    723.07 o
 -11  -8   2     1706.38     1723.79    178.45 o
 -10  -8   2      672.89      618.23    130.71 o
  -9  -8   2      646.16      405.82    136.36 o
  -8  -8   2      225.11      194.25     90.37 o
  -7  -8   2    22229.69    20255.94    465.64 o
  -6  -8   2      647.17      574.28    101.28 o
  -5  -8   2     1610.39     1702.14    142.46 o
  -4  -8   2     6643.12     6831.60    398.67 o
  -3  -8   2       51.91       65.77    135.83 o
  -2  -8   2   178695.44   182981.36   4127.93 o
  -1  -8   2      152.74       41.62    107.57 o
   0  -8   2     8321.63     8520.68    198.94 o
   1  -8   2     3689.23     3789.95    132.32 o
   2  -8   2      119.32       31.55     45.15 o
   3  -8   2    10788.46    12318.30    219.60 o
   4  -8   2       39.40       64.92     41.90 o
   5  -8   2    22329.19    25146.96   1181.26 o
   6  -8   2    19615.28    18731.50    376.26 o
   7  -8   2      270.45      125.79     67.78 o
   8  -8   2     4318.52     4224.26    178.50 o
   9  -8   2      201.91      -50.77     74.27 o
  10  -8   2     8954.43    10142.56    301.14 o
  11  -8   2     1399.99     1405.67    133.66 o
  12  -8   2       87.52      -56.19    122.75 o
  13  -8   2    18987.70    20905.35    534.75 o
  14  -8   2      598.26      709.69    143.50 o
  15  -8   2    38437.57    39458.98    821.21 o
  16  -8   2    15673.48    15547.33    484.05 o
  17  -8   2     1427.45     1282.29    182.89 o
  18  -8   2    11673.14    10882.08    429.90 o
  19  -8   2      182.21     -150.29    361.76 o
  20  -8   2     3644.86     3043.03    277.57 o
  21  -8   2      286.18       95.33    172.56 o
  22  -8   2      919.25      816.61    213.95 o
 -14  -7   2      380.95       14.43    280.24 o
 -13  -7   2     1376.98     1683.22    198.15 o
 -12  -7   2      615.55      588.54    102.34 o
 -11  -7   2    22667.49    22790.83    569.63 o
 -10  -7   2      398.98      164.26    150.77 o
  -9  -7   2      137.85       12.71     64.27 o
  -8  -7   2      635.66      547.12     78.24 o
  -7  -7   2      130.92       23.07    125.92 o
  -6  -7   2   217346.20   230666.52   3442.33 o
  -5  -7   2      551.89      703.08     87.56 o
  -4  -7   2     2752.31     2883.23    261.24 o
  -3  -7   2     4055.37     3906.46    286.81 o
  -2  -7   2        1.17     -101.07     90.11 o
  -1  -7   2    43669.46    44193.20   1152.07 o
   0  -7   2       81.05      106.90     36.57 o
   1  -7   2     2171.68     2550.83     99.99 o
   2  -7   2     3049.41     2688.98     87.18 o
   3  -7   2       80.14      104.13     36.44 o
   4  -7   2   160862.38   180820.78   2447.35 o
   5  -7   2     1525.58     1508.65    159.78 o
   6  -7   2    29538.44    30771.97    533.38 o
   7  -7   2    19639.59    20183.79    408.69 o
   8  -7   2        8.30      -87.85     58.57 o
   9  -7   2    12161.09    12824.66    327.68 o
  10  -7   2      172.74       77.99     73.93 o
  11  -7   2      109.68     -103.52     69.01 o
  12  -7   2      318.71      202.05    155.41 o
  13  -7   2        4.60     -137.36     91.58 o
  14  -7   2    55484.62    57398.82   1039.58 o
  15  -7   2       44.71     -125.64    115.05 o
  16  -7   2     7329.31     7156.31    338.69 o
  17  -7   2       45.92     -200.34    134.67 o
  18  -7   2     1618.83     1698.91    259.71 o
  19  -7   2     1466.27     1259.96    199.96 o
  20  -7   2       17.96     -135.38    142.77 o
  21  -7   2     1306.94     1342.26    217.59 o
  22  -7   2     6814.08     7121.61    564.44 o
 -14  -6   2       81.29       -2.79    110.47 o
 -13  -6   2       88.04      257.20    112.73 o
 -12  -6   2      211.10      277.03     96.68 o
 -11  -6   2     1444.59     1277.16    117.40 o
 -10  -6   2    39284.46    37803.30   1937.98 o
  -9  -6   2       19.71      -50.71     33.81 o
  -8  -6   2      160.67       98.85     55.96 o
  -7  -6   2     4120.39     4100.58    148.32 o
  -6  -6   2      762.77      618.85     66.90 o
  -5  -6   2    45501.23    51672.47    876.92 o
  -4  -6   2      417.16      336.19    142.89 o
  -3  -6   2     1270.52     1508.89    194.71 o
  -2  -6   2      411.29      682.99    129.85 o
  -1  -6   2       23.10       -1.72     71.79 o
   0  -6   2     4656.89     4001.68    111.11 o
   1  -6   2      785.48      480.77     72.73 o
   2  -6   2     3299.98     3708.74     94.83 o
   3  -6   2       11.62       31.85     30.34 o
   4  -6   2      820.11      593.96     59.40 o
   5  -6   2    49230.86    51908.84    787.45 o
   6  -6   2     4027.71     3324.25    218.88 o
   7  -6   2    34802.44    36303.71    473.51 o
   8  -6   2     9605.16    10018.59    180.41 o
   9  -6   2       47.72      -71.05     56.22 o
  10  -6   2    14693.00    15198.43    376.99 o
  11  -6   2        5.65     -103.77     69.18 o
  12  -6   2      315.39      238.12     91.95 o
  13  -6   2     4542.14     4107.92    229.68 o
  14  -6   2     1772.20     1680.03    170.72 o
  15  -6   2     3105.31     2868.34    335.15 o
  16  -6   2      252.05        9.75    125.70 o
  17  -6   2      198.86      -26.38    144.07 o
  18  -6   2     1650.46     1736.36    204.60 o
  19  -6   2      115.33       47.77    140.01 o
  20  -6   2     1898.10     2130.58    235.95 o
  21  -6   2      259.53      193.64    157.44 o
  22  -6   2     2950.08     3339.40    315.17 o
 -16  -5   2     1821.33     1832.39    187.77 o
 -15  -5   2      794.94      875.90    145.39 o
 -14  -5   2    35810.13    37829.27    750.97 o
 -13  -5   2     2095.49     2121.84    154.54 o
 -12  -5   2       60.42     -116.72     85.84 o
 -11  -5   2       11.63     -103.74     69.16 o
 -10  -5   2      432.13      413.06     80.78 o
  -9  -5   2     7508.02     7189.43    203.78 o
  -8  -5   2      217.25      135.77     57.38 o
  -7  -5   2     2613.52     2585.18    183.32 o
  -6  -5   2      113.29      159.99     50.41 o
  -5  -5   2      136.82      143.19     43.05 o
  -4  -5   2     2387.74     2103.27    176.38 o
  -3  -5   2       22.87       23.24     86.73 o
  -2  -5   2       13.26       14.87     75.90 o
  -1  -5   2     2524.38     2263.47    172.78 o
   0  -5   2      556.92      391.26     97.56 o
   1  -5   2    37814.09    44245.21    782.52 o
   2  -5   2     1247.80      739.81    125.62 o
   3  -5   2    11029.40    11076.99    554.51 o
   4  -5   2    25093.56    23477.39   1354.92 o
   5  -5   2      129.28       20.86     41.12 o
   6  -5   2    93708.44   108590.37   1237.39 o
   7  -5   2       54.40      -10.96     29.40 o
   8  -5   2     2940.37     3316.41    159.32 o
   9  -5   2      963.55      669.67     89.90 o
  10  -5   2      237.26      238.88    127.62 o
  11  -5   2    10372.28    11598.51    331.64 o
  12  -5   2      694.61      849.04    114.34 o
  13  -5   2    18924.03    17828.98    461.53 o
  14  -5   2    39000.03    39749.66   1126.77 o
  15  -5   2     1108.92     1142.61    160.21 o
  16  -5   2    44001.55    44919.50    907.92 o
  17  -5   2        1.50     -182.82    121.88 o
  18  -5   2      175.18      -18.04    138.01 o
  19  -5   2     1934.41     2060.30    227.56 o
  20  -5   2      188.20      -64.22    140.62 o
  21  -5   2     1866.02     2018.34    244.96 o
  22  -5   2      102.33      202.69    177.34 o
 -17  -4   2      364.82      180.12    135.85 o
 -16  -4   2     1487.70     1430.85    180.42 o
 -15  -4   2      808.64      800.20    158.36 o
 -14  -4   2       10.33     -142.61     95.07 o
 -13  -4   2    13144.01    12967.19    379.13 o
 -12  -4   2     1025.38     1334.36    120.81 o
 -11  -4   2        0.08     -100.09     66.73 o
 -10  -4   2      591.04      452.46     81.97 o
  -9  -4   2      385.53      196.89     66.55 o
  -8  -4   2    96612.83    97861.45   1220.11 o
  -7  -4   2       76.96       40.50     71.34 o
  -6  -4   2      133.93       38.30     23.97 o
  -5  -4   2      222.97      149.69     38.71 o
  -4  -4   2      216.85      178.14     34.44 o
  -3  -4   2    40149.45    39468.01    498.32 o
  -2  -4   2       33.28        3.94     65.16 o
  -1  -4   2       99.59       89.53     36.34 o
   0  -4   2     4924.63     5116.95    240.69 o
   1  -4   2        3.90      -26.53     18.00 o
   2  -4   2   282682.75   304830.03   3495.02 o
   3  -4   2       14.36      -17.49     27.84 o
   4  -4   2    20028.05    20544.45    479.79 o
   5  -4   2    15240.25    13269.60   1037.29 o
   6  -4   2       43.70       39.80     27.21 o
   7  -4   2    47856.93    49448.27    614.50 o
   8  -4   2      974.42      830.07     69.92 o
   9  -4   2    15794.83    16271.70    206.75 o
  10  -4   2     5325.39     5569.71    130.35 o
  11  -4   2       65.80       -8.42     40.48 o
  12  -4   2    60306.15    62436.36    778.55 o
  13  -4   2      426.17      489.96    112.05 o
  14  -4   2     7414.22     7494.41    563.75 o
  15  -4   2     7327.99     7258.00    315.49 o
  16  -4   2     2111.58     2114.64    204.27 o
  17  -4   2      107.92     -192.03    128.02 o
  18  -4   2       43.33     -173.30    115.53 o
  19  -4   2       17.58      -42.51    131.93 o
  20  -4   2     1064.60      892.28    184.73 o
  21  -4   2      135.63      208.50    162.53 o
  22  -4   2    10022.29    10226.77    477.80 o
 -19  -3   2      147.30      313.75    169.50 o
 -18  -3   2       29.88       39.63    135.60 o
 -17  -3   2      881.69      842.20    164.34 o
 -16  -3   2      825.43      668.80    143.31 o
 -15  -3   2      308.54      391.50    121.90 o
 -14  -3   2      947.80      816.79    134.86 o
 -13  -3   2      242.14      169.53    123.82 o
 -12  -3   2    35461.02    37324.32    705.68 o
 -11  -3   2       46.40      -84.47     68.82 o
 -10  -3   2      972.30      800.88     92.83 o
  -9  -3   2      426.80      269.88     72.40 o
  -8  -3   2      621.58      732.88     74.37 o
  -7  -3   2   104639.81   106315.95   1293.45 o
  -6  -3   2       85.48       69.51     40.23 o
  -5  -3   2      507.89      583.71     69.00 o
  -4  -3   2      539.85      360.33     69.45 o
  -3  -3   2      153.25       93.19     24.70 o
  -2  -3   2    14334.73    16194.12    224.85 o
  -1  -3   2       33.21      125.89     55.46 o
   0  -3   2       91.34       48.71      7.51 o
   1  -3   2     1131.79      927.09     88.15 o
   2  -3   2      336.58      117.45     26.37 o
   3  -3   2    96868.50   104018.01   1425.75 o
   4  -3   2      131.48       74.87     23.39 o
   5  -3   2     5108.96     5638.34    179.88 o
   6  -3   2      713.24      742.57     67.69 o
   7  -3   2       11.52      -36.40     24.27 o
   8  -3   2   300327.06   323212.22   2981.19 o
   9  -3   2       98.95       75.59     31.59 o
  10  -3   2     6966.98     6588.22    126.41 o
  11  -3   2     3682.79     3931.95    128.21 o
  12  -3   2     3817.92     3810.35    136.53 o
  13  -3   2    14674.74    16450.77    442.33 o
  14  -3   2     1037.53     1001.67    148.41 o
  15  -3   2      773.82      592.23    141.21 o
  16  -3   2      440.82      488.63    159.30 o
  17  -3   2        9.75     -170.53    113.69 o
  18  -3   2     3652.75     3169.06    258.26 o
  19  -3   2      935.20      852.94    184.02 o
  20  -3   2     3666.59     3489.94    390.17 o
  21  -3   2     5152.33     5363.86    354.21 o
 -20  -2   2     1599.66     1876.10    230.34 o
 -19  -2   2        7.92        4.52    150.99 o
 -18  -2   2      661.96      498.57    154.90 o
 -17  -2   2       11.04      -98.77    120.38 o
 -16  -2   2    11608.67    12294.78    480.52 o
 -15  -2   2       90.95       -1.57    104.89 o
 -14  -2   2      287.59      149.60    109.80 o
 -13  -2   2      580.00      204.11    108.56 o
 -12  -2   2        0.51     -110.80     73.86 o
 -11  -2   2    24250.04    24311.85    508.94 o
 -10  -2   2        2.77      -89.77     59.85 o
  -9  -2   2    10042.72    10462.48    246.29 o
  -8  -2   2      934.61      955.23     82.43 o
  -7  -2   2      344.39      198.87     51.08 o
  -6  -2   2     9992.76    11958.23    221.48 o
  -5  -2   2      121.87       57.30     31.72 o
  -4  -2   2      475.45      542.07     56.27 o
  -3  -2   2      123.47       81.82     36.78 o
  -2  -2   2     1093.25      680.32     39.32 o
  -1  -2   2   364404.53   399101.41   4259.72 o
   0  -2   2        7.70        1.26     29.22 o
   1  -2   2     2526.04     2108.32    247.81 o
   2  -2   2       41.21       96.76     23.37 o
   3  -2   2      125.14       58.23     17.94 o
   4  -2   2    56616.40    63339.18    622.19 o
   5  -2   2      310.51      248.57     31.80 o
   6  -2   2      829.97      767.79     43.65 o
   7  -2   2      162.79      205.08     37.28 o
   8  -2   2     4288.63     4177.06     99.95 o
   9  -2   2      456.10      399.46     51.70 o
  10  -2   2      963.02      855.40    110.15 o
  11  -2   2       30.98        8.95     48.82 o
  12  -2   2     2376.35     2326.98    124.04 o
  13  -2   2      254.03      190.00     68.41 o
  14  -2   2    56948.04    59182.14   1331.36 o
  15  -2   2      590.89      595.30    138.25 o
  16  -2   2     4883.24     5121.04    290.02 o
  17  -2   2     1788.10     1693.29    198.47 o
  18  -2   2      228.48      250.24    154.93 o
  19  -2   2     8747.98     9440.44    416.96 o
  20  -2   2      623.85      695.89    243.31 o
  21  -2   2     2968.37     3042.56    280.84 o
 -21  -1   2      131.89      228.50    169.99 o
 -20  -1   2    19401.20    19869.33    601.18 o
 -19  -1   2      215.93       95.80    156.06 o
 -18  -1   2      922.32      731.07    170.56 o
 -17  -1   2      677.67      274.91    134.89 o
 -16  -1   2       13.94      -87.72    103.69 o
 -15  -1   2     9766.18     9985.01    351.48 o
 -14  -1   2      748.66      717.74    130.45 o
 -13  -1   2      610.64      513.75    126.75 o
 -12  -1   2      137.99      -26.49     77.75 o
 -11  -1   2       28.98     -111.65     74.43 o
 -10  -1   2     9368.84     7574.01    245.19 o
  -9  -1   2     4557.49     4690.85    216.06 o
  -8  -1   2     1053.38      874.25     79.48 o
  -7  -1   2      329.05      312.88     55.16 o
  -6  -1   2      312.70      277.74     56.38 o
  -5  -1   2      657.16      538.07     96.07 o
  -4  -1   2      146.31       80.83     27.98 o
  -3  -1   2      591.72      372.56     72.63 o
  -1  -1   2      188.96       54.80     15.76 o
   0  -1   2   533188.81   578726.38  13327.52 o
   1  -1   2      109.57       64.88     32.21 o
   3  -1   2     4897.71     4528.17    106.02 o
   4  -1   2       31.51       53.57     20.82 o
   5  -1   2    47308.25    51441.17    521.84 o
   6  -1   2      507.04      406.66     36.39 o
   7  -1   2     5962.66     5193.61    111.62 o
   8  -1   2    13877.56    14458.32    211.21 o
   9  -1   2        9.45      -34.52     56.01 o
  10  -1   2    38906.36    42326.87    485.85 o
  11  -1   2      636.07      607.95     89.84 o
  12  -1   2        5.48       -4.53     55.52 o
  13  -1   2     2341.81     2744.61    141.82 o
  14  -1   2      506.91      337.86    121.61 o
  15  -1   2      476.89      324.70    129.48 o
  16  -1   2       59.11     -161.35    107.57 o
  17  -1   2     2420.49     2434.73    220.73 o
  18  -1   2     1405.10     1202.85    189.41 o
  19  -1   2     1328.82     1312.53    207.32 o
  20  -1   2     8337.31     9065.52    426.96 o
  21  -1   2       72.74       37.15    157.27 o
 -21   0   2      269.43      315.61    173.73 o
 -20   0   2      541.80      545.24    181.29 o
 -19   0   2     9195.83     8847.82    400.23 o
 -18   0   2        2.23     -214.73    163.58 o
 -17   0   2     1411.47     1740.61    197.18 o
 -16   0   2     2328.37     1964.02    185.92 o
 -15   0   2      847.21      872.19    147.83 o
 -14   0   2    14437.45    15844.96    510.22 o
 -13   0   2       57.85     -124.81     83.21 o
 -12   0   2       64.90      -41.44     94.61 o
 -11   0   2     6599.13     6844.95    254.25 o
 -10   0   2     1873.18     2115.86    161.82 o
  -9   0   2   288764.63   309316.44   4167.57 o
  -8   0   2     2876.47     3044.47    267.02 o
  -7   0   2      983.81      799.74     74.71 o
  -6   0   2     1323.71     1574.01     94.36 o
  -5   0   2        1.19      -17.55     28.63 o
  -4   0   2     9062.76     8746.07    157.73 o
  -3   0   2       40.86      -19.99     20.10 o
  -2   0   2      150.94       81.33     19.30 o
  -1   0   2      998.09     1022.17     57.21 o
   0   0   2        1.01       -7.79     10.78 o
   1   0   2      254.55      -49.61     45.96 o
   2   0   2       30.05       -0.71     19.02 o
   3   0   2     4233.44     4091.97     90.93 o
   4   0   2     5495.31     6229.59    194.51 o
   5   0   2        9.88       -0.09     16.90 o
   6   0   2   417481.09   442632.84   8030.95 o
   7   0   2     1842.19     1959.21     98.91 o
   8   0   2     8224.85     7590.85    149.34 o
   9   0   2     8394.02     9494.84    176.60 o
  10   0   2       23.56      -41.70     42.80 o
  11   0   2    52724.57    52819.37    704.64 o
  12   0   2      288.23      205.15     65.22 o
  13   0   2      251.32      325.73     79.71 o
  14   0   2      136.75      -33.66     94.46 o
  15   0   2       20.41     -155.95    103.97 o
  16   0   2     1225.37      854.91    156.47 o
  17   0   2      236.39      -24.56    135.20 o
  18   0   2       53.24      -69.36    141.14 o
  19   0   2      630.18      316.08    174.29 o
  20   0   2     2112.37     2369.03    252.37 o
  21   0   2     1560.15     1421.82    230.98 o
 -21   1   2      980.31     1099.51    206.08 o
 -20   1   2       45.35     -206.01    137.34 o
 -19   1   2        1.04     -204.77    136.51 o
 -18   1   2       22.78     -161.61    139.34 o
 -17   1   2     1573.18     1406.52    194.05 o
 -16   1   2      375.80      566.75    141.45 o
 -15   1   2      675.32      719.65    137.82 o
 -14   1   2       91.47       14.92     92.80 o
 -13   1   2    19434.85    20189.51    714.05 o
 -12   1   2      814.51      579.36    105.00 o
 -11   1   2     3394.83     3243.92    184.91 o
 -10   1   2     7610.62     6873.60    236.99 o
  -9   1   2     2617.16     2595.40    397.93 o
  -8   1   2    94952.75    96530.38   1403.17 o
  -7   1   2      373.20      334.90     77.86 o
  -6   1   2     1093.86     1152.47     85.06 o
  -5   1   2     2609.11     1946.69    122.16 o
  -4   1   2       40.02      -29.48     26.96 o
  -3   1   2   118456.72   133606.66   1809.68 o
  -2   1   2      451.03      197.13     16.90 o
  -1   1   2      730.26      651.46     32.41 o
   0   1   2       84.84       72.93      9.89 o
   1   1   2        1.79      -19.52     14.90 o
   2   1   2   154265.67   157605.34   1656.41 o
   3   1   2        0.51       13.79     22.03 o
   4   1   2      332.43      319.90     33.55 o
   5   1   2     6881.06     7613.65    134.22 o
   6   1   2      635.04      640.30     49.12 o
   7   1   2    59760.62    61288.43    645.38 o
   8   1   2      373.42      200.38     46.23 o
   9   1   2        6.37      -50.59     33.73 o
  10   1   2     2267.52     2334.07    156.92 o
  11   1   2     1067.68     1259.54     94.95 o
  12   1   2     8212.04     8055.65    222.37 o
  13   1   2      299.75      199.04     76.96 o
  14   1   2      976.42      942.74    145.45 o
  15   1   2     5150.19     5934.47    299.33 o
  16   1   2       88.87     -149.87    114.30 o
  17   1   2    14151.62    13441.84    466.77 o
  18   1   2        4.49      151.48    157.36 o
  19   1   2      588.14      594.73    185.60 o
  20   1   2     2199.12     2231.72    245.45 o
 -22   2   2     1849.25     1641.84    242.15 o
 -21   2   2      523.22      348.63    182.96 o
 -20   2   2      549.83      281.08    375.39 o
 -19   2   2     3981.47     4100.17    301.81 o
 -18   2   2       19.85      -58.16    139.09 o
 -17   2   2    38335.13    38408.75    824.66 o
 -16   2   2     1341.30     1135.57    160.73 o
 -15   2   2    13204.88    13820.35    431.19 o
 -14   2   2     4914.80     5091.11    246.88 o
 -13   2   2      202.07      182.40     92.82 o
 -12   2   2    49856.21    52172.85    907.62 o
 -11   2   2      562.44      453.76     95.38 o
 -10   2   2     5527.56     5424.85    215.94 o
  -9   2   2     4121.73     3904.22    194.46 o
  -8   2   2       73.40      -28.79     52.47 o
  -7   2   2    68669.83    74722.85   1691.76 o
  -6   2   2      515.18      388.75     53.47 o
  -5   2   2      879.44      826.44     40.19 o
  -4   2   2     3288.19     3650.58    178.96 o
  -3   2   2       53.47       73.04     17.68 o
  -2   2   2   489221.19   525694.31   5599.19 o
  -1   2   2       31.61       26.90     22.59 o
   0   2   2       24.80       30.73     16.92 o
   1   2   2      810.13      901.13     57.78 o
   2   2   2       17.27       27.31     27.40 o
   3   2   2    29390.85    32487.44    422.11 o
   4   2   2        0.12      -44.29     29.53 o
   5   2   2       29.66      -29.89     36.34 o
   6   2   2      651.43      546.92     62.19 o
   7   2   2        9.41      -58.38     38.92 o
   8   2   2    13243.81    15623.86    242.07 o
   9   2   2      280.33      207.71     51.99 o
  10   2   2       21.16      -84.49     56.33 o
  11   2   2       36.75      -13.13     64.05 o
  12   2   2     1573.61     1395.62    111.12 o
  13   2   2    21293.31    20920.22    401.26 o
  14   2   2        3.41       14.90     80.80 o
  15   2   2     2386.12     2537.73    217.90 o
  16   2   2     1349.25     1237.39    177.63 o
  17   2   2      294.68      323.90    149.06 o
  18   2   2    44111.68    45618.82    970.02 o
  19   2   2      129.45      182.07    181.71 o
  20   2   2     1601.94     1696.57    232.92 o
 -22   3   2       40.30      -94.75    166.03 o
 -21   3   2     5711.17     5669.60    353.01 o
 -20   3   2       76.62     -201.14    139.86 o
 -19   3   2     1441.85     1843.63    316.54 o
 -18   3   2     2335.66     2652.50    234.24 o
 -17   3   2       84.95      293.28    137.32 o
 -16   3   2    16405.53    16025.49    471.06 o
 -15   3   2     3890.64     4163.62    240.85 o
 -14   3   2     3284.68     3273.68    216.25 o
 -13   3   2       89.05       15.76    119.44 o
 -12   3   2      169.85      -62.61     46.03 o
 -11   3   2    20017.02    21691.31    325.61 o
 -10   3   2     5561.64     5607.94    218.30 o
  -9   3   2     4449.27     4108.51    181.36 o
  -8   3   2     6456.87     5872.06    199.07 o
  -7   3   2      108.93      126.21     55.22 o
  -6   3   2    57975.63    60358.83    906.16 o
  -5   3   2      306.08      277.90     35.22 o
  -4   3   2      251.63      225.93     22.50 o
  -3   3   2     4375.49     4810.28    103.30 o
  -2   3   2       53.61      -14.66     24.55 o
  -1   3   2    70037.95    69687.77    932.91 o
   0   3   2      126.65        8.12     16.55 o
   1   3   2     2581.74     2669.72    147.41 o
   2   3   2      566.86      467.06     52.62 o
   3   3   2      104.28       82.80     44.81 o
   4   3   2    10234.83    11439.98    207.33 o
   5   3   2        1.87        4.31     42.52 o
   6   3   2       73.54      -43.83     53.38 o
   7   3   2       87.81       72.44     46.10 o
   8   3   2      837.40     1000.02     74.74 o
   9   3   2    24652.32    25701.65    328.35 o
  10   3   2        3.08      -13.76     61.81 o
  11   3   2     3661.66     3613.76    167.49 o
  12   3   2     2087.89     2196.90    164.51 o
  13   3   2      131.01      121.12     81.92 o
  14   3   2    18914.71    18932.80    396.00 o
  15   3   2      406.33      479.57    140.49 o
  16   3   2      765.60      621.54    155.20 o
  17   3   2     2092.30     2208.55    278.62 o
  18   3   2     3225.27     3947.87    295.97 o
  19   3   2     2098.43     1975.49    238.86 o
 -22   4   2      568.90      389.44    192.00 o
 -21   4   2       23.66     -316.24    210.82 o
 -20   4   2     1754.54     1916.81    232.28 o
 -19   4   2     1675.42     2341.52    237.64 o
 -18   4   2      246.20      427.59    163.89 o
 -17   4   2     9953.98    10364.06    401.74 o
 -16   4   2      132.30      106.19    125.91 o
 -15   4   2    15555.80    16519.39    469.52 o
 -14   4   2        3.71     -113.70     75.80 o
 -13   4   2       35.50      -92.69     90.45 o
 -12   4   2     1988.25     1715.39    147.32 o
 -11   4   2      383.88      129.77     77.19 o
 -10   4   2    82150.32    83048.84   1277.71 o
  -9   4   2      294.35      249.08     75.40 o
  -8   4   2    16024.11    15945.74    353.15 o
  -7   4   2     7033.87     7835.44    219.42 o
  -6   4   2     1948.78     1545.67     55.40 o
  -5   4   2    51098.99    56748.89    569.96 o
  -4   4   2     1287.00     1235.97     79.87 o
  -3   4   2     2575.12     2893.39     68.58 o
  -2   4   2     3046.16     2514.61    129.38 o
  -1   4   2       81.38       25.81     35.26 o
   0   4   2   221576.75   213789.14  29898.32 o
   1   4   2      307.80      231.19     47.95 o
   2   4   2     1628.42     1314.01     92.21 o
   3   4   2      102.91       20.50     53.79 o
   4   4   2      260.04      242.64     68.23 o
   5   4   2   187792.66   197962.45   2873.92 o
   6   4   2      113.11       16.67     48.74 o
   7   4   2       17.34      -73.61     49.07 o
   8   4   2      243.48      285.15     57.88 o
   9   4   2       29.14      -15.37     63.22 o
  10   4   2    39316.93    37019.08    501.81 o
  11   4   2      102.39       19.78     76.36 o
  12   4   2     3347.19     3773.32    189.98 o
  13   4   2        2.55       29.37     86.00 o
  14   4   2      743.42      850.88    119.31 o
  15   4   2     7822.38     7431.42    355.26 o
  16   4   2       72.18     -126.22    121.28 o
  17   4   2      189.22       24.07    142.84 o
  18   4   2     1263.28     1280.88    300.97 o
 -22   5   2      210.28      249.47    183.78 o
 -21   5   2     1577.29     1380.24    213.18 o
 -20   5   2      212.16       64.12    145.33 o
 -19   5   2    16009.94    16528.81    540.99 o
 -18   5   2     5958.40     6247.77    341.61 o
 -17   5   2     9725.29     9976.00    393.20 o
 -16   5   2     5822.31     5691.46    297.15 o
 -15   5   2     1086.25     1111.78    152.83 o
 -14   5   2     4646.02     5283.01    515.57 o
 -13   5   2        5.59      -79.84     76.01 o
 -12   5   2     1708.83     1394.22    138.54 o
 -11   5   2        1.97     -136.10     90.73 o
 -10   5   2      338.54      145.94     86.04 o
  -9   5   2      383.08      956.98    101.49 o
  -8   5   2     1558.70     1494.31    259.98 o
  -7   5   2     3834.31     4690.74    179.72 o
  -6   5   2     1276.66      926.42     43.89 o
  -5   5   2      108.33       79.34     24.98 o
  -4   5   2    30509.41    30670.66    336.12 o
  -3   5   2      205.14      127.82     39.73 o
  -2   5   2      582.34      769.80     67.69 o
  -1   5   2     1272.45     1307.93     90.27 o
   0   5   2      587.53      618.16     67.20 o
   1   5   2   186383.80   195373.97   5979.25 o
   2   5   2      275.29      283.88     65.93 o
   3   5   2      564.05      399.45     78.59 o
   4   5   2        0.03      -31.52     60.08 o
   5   5   2       74.74     -130.33    110.41 o
   6   5   2     1997.68     1441.43    127.39 o
   7   5   2      624.03      619.02    100.49 o
   8   5   2      172.76        7.40     53.15 o
   9   5   2      139.10      141.14     71.84 o
  10   5   2     1761.49     1615.29    107.16 o
  11   5   2    13716.30    14859.69    302.44 o
  12   5   2      236.96      373.38     95.22 o
  13   5   2      519.26      433.36    104.56 o
  14   5   2     1065.18     1029.64    130.47 o
  15   5   2       45.80     -161.60    107.73 o
  16   5   2     4323.61     4511.52    286.35 o
  17   5   2        4.89     -162.39    136.44 o
 -22   6   2      211.49      -97.56    213.38 o
 -21   6   2      737.02      930.17    272.19 o
 -20   6   2     2740.93     3123.81    746.15 o
 -19   6   2      404.86      293.30    170.91 o
 -18   6   2    17901.19    17832.00    549.68 o
 -17   6   2        3.46     -114.00    136.79 o
 -16   6   2    16502.66    17144.87    505.98 o
 -15   6   2      435.76      295.52    117.31 o
 -14   6   2       86.95     -136.76     91.17 o
 -13   6   2      480.00      215.96     99.20 o
 -12   6   2       35.35     -113.73     80.37 o
 -11   6   2     1465.26     1190.89    124.61 o
 -10   6   2    19517.02    20009.19    486.46 o
  -9   6   2      393.62      248.80     80.47 o
  -8   6   2    49243.45    51843.61    848.23 o
  -7   6   2      670.25      727.74     83.35 o
  -6   6   2      224.20      220.72     31.31 o
  -5   6   2     1276.67     1354.55     81.01 o
  -4   6   2        0.75      -48.96     32.64 o
  -3   6   2    31781.19    34340.87    538.50 o
  -2   6   2     1045.05      993.76     91.95 o
  -1   6   2    18190.01    18860.66    477.42 o
   0   6   2     2521.33     2115.96    120.12 o
   1   6   2       20.20      -65.57     61.91 o
   2   6   2   164841.55   166910.00   2448.48 o
   3   6   2      766.93      618.02     89.63 o
   4   6   2     1019.16     1033.58    106.63 o
   5   6   2      172.18      136.16     76.35 o
   6   6   2       65.40       -4.14     70.58 o
   7   6   2    46527.77    48572.85    886.55 o
   8   6   2      176.38      112.88    143.75 o
   9   6   2      283.06      251.80    110.03 o
  10   6   2     1617.29     1774.60    181.75 o
  11   6   2      294.23      492.72    133.76 o
  12   6   2    87472.50    86967.51   2170.78 o
  13   6   2       56.33      136.89    160.03 o
  14   6   2        6.02     -181.95    152.19 o
  15   6   2      155.04      143.62    177.72 o
 -23   7   2       13.42     -231.07    178.10 o
 -22   7   2      211.35        9.83    177.53 o
 -21   7   2        2.08     -218.02    145.35 o
 -20   7   2     2591.63     2434.41    247.24 o
 -19   7   2      514.43      327.39    154.14 o
 -18   7   2      304.67      258.66    155.10 o
 -17   7   2       14.22     -191.26    127.51 o
 -16   7   2      442.52      444.08    145.86 o
 -15   7   2     3919.87     3846.77    245.05 o
 -14   7   2     3095.94     2622.56    208.53 o
 -13   7   2      504.23      250.21    119.33 o
 -12   7   2     5598.90     6442.36    266.83 o
 -11   7   2     8317.64     8165.61    284.91 o
 -10   7   2    19504.98    18492.33    433.45 o
  -9   7   2    14746.90    15504.63    471.52 o
  -8   7   2     2078.02     2156.33    140.41 o
  -7   7   2    89007.02    90236.11   1492.71 o
  -6   7   2      396.06      306.14     39.56 o
  -5   7   2     8658.15     8746.04    180.73 o
  -4   7   2     7448.40     7056.11    191.18 o
  -3   7   2      767.41      597.98     57.99 o
  -2   7   2     7519.67     7862.14    222.70 o
  -1   7   2      586.94      623.25     78.51 o
   0   7   2     1003.57      869.01     93.09 o
   1   7   2    11052.37    11767.06    303.53 o
   2   7   2       24.86      -23.51     73.76 o
   3   7   2    18218.36    21432.59    462.50 o
   4   7   2       63.01      133.80     77.14 o
   5   7   2      111.83       53.76     76.72 o
   6   7   2      227.11      210.92     88.81 o
   7   7   2       20.52       55.88    138.79 o
   8   7   2    32372.33    33291.98   1060.89 o
   9   7   2      630.90      705.41    132.34 o
  10   7   2      856.00     1453.40    178.14 o
  11   7   2     3916.08     4745.56    232.09 o
  12   7   2        7.21      -41.56    113.38 o
  13   7   2     5701.92     5476.92    279.24 o
  14   7   2       61.26     -152.26    109.62 o
  15   7   2      127.03     -247.36    164.91 o
 -23   8   2      976.83     1051.62    380.43 o
 -22   8   2      744.88      642.86    215.01 o
 -21   8   2      684.09      361.85    187.58 o
 -20   8   2      190.42      -13.41    155.16 o
 -19   8   2       76.80     -258.53    173.80 o
 -18   8   2    11924.13    11415.36    440.52 o
 -17   8   2       79.59      -84.45    129.90 o
 -16   8   2    17585.29    17755.06    518.97 o
 -15   8   2        4.42     -195.20    130.13 o
 -14   8   2     1702.43     1484.45    167.04 o
 -13   8   2    19761.54    20696.82    513.12 o
 -12   8   2      551.22      496.32    113.14 o
 -11   8   2   133213.72   129734.59   1929.97 o
 -10   8   2     1761.11     1456.90    136.51 o
  -9   8   2    34217.26    36272.99    612.44 o
  -8   8   2    15899.73    16511.10    269.45 o
  -7   8   2      201.64       60.04     67.96 o
  -6   8   2    82989.74    91146.51   1080.74 o
  -5   8   2      289.91      238.62     64.38 o
  -4   8   2    11715.44    11896.11    234.28 o
  -3   8   2     3118.11     2942.30    120.55 o
  -2   8   2       49.53       22.82     70.08 o
  -1   8   2   130576.50   134699.03   2018.85 o
   0   8   2       60.05       -7.71     68.86 o
   1   8   2      441.15      355.83     86.00 o
   2   8   2     1326.54     1200.29    125.57 o
   3   8   2      226.88      235.24    106.68 o
   4   8   2    42676.75    43977.86    814.23 o
   5   8   2      227.44      184.17     88.60 o
   6   8   2      124.17      -10.94    146.53 o
   7   8   2      418.83      449.26    174.33 o
   8   8   2      131.89       39.17    166.15 o
   9   8   2    10441.76     9819.13    544.23 o
  10   8   2      439.82      342.78    162.32 o
  11   8   2      420.98      535.59    175.99 o
  12   8   2        2.41      -87.81    103.28 o
  13   8   2       74.10      112.17    170.64 o
  14   8   2     1600.66     1166.70    259.08 o
  15   8   2       28.01     -173.36    187.16 o
 -23   9   2        7.18      -26.01    179.01 o
 -22   9   2     1123.72      477.27    200.14 o
 -21   9   2       23.26     -217.54    145.03 o
 -20   9   2     3631.70     3298.67    313.37 o
 -19   9   2     2064.17     1669.56    221.65 o
 -18   9   2     3439.24     3169.85    479.71 o
 -17   9   2     3947.61     3697.30    271.60 o
 -16   9   2       30.36     -167.30    111.53 o
 -15   9   2    20021.96    20140.80    544.91 o
 -14   9   2     1562.22     1253.91    160.91 o
 -13   9   2    20164.77    19752.08    505.75 o
 -12   9   2     2160.27     1853.17    163.61 o
 -11   9   2      132.26      135.44     94.57 o
 -10   9   2     3105.33     2640.58    107.18 o
  -9   9   2     1921.06     2126.08    101.21 o
  -8   9   2     5360.10     6003.48    155.55 o
  -7   9   2      157.70      -13.46     53.41 o
  -6   9   2       12.91      -98.84     65.89 o
  -5   9   2    64775.21    68016.62   1007.49 o
  -4   9   2     1195.55     1046.85     81.88 o
  -3   9   2     2132.72     1881.86    107.73 o
  -2   9   2     1249.06     1136.03    115.96 o
  -1   9   2       13.88      -92.40     70.10 o
   0   9   2    50910.99    53566.10   1129.76 o
   1   9   2      684.59      800.55    218.14 o
   2   9   2     4198.14     4353.95    202.61 o
   3   9   2        1.47       14.48     82.66 o
   4   9   2       18.75      -49.17     79.01 o
   5   9   2      218.97      364.53    163.60 o
   6   9   2       51.62     -145.80    144.81 o
   7   9   2        0.00     -214.67    143.12 o
   8   9   2       38.44     -109.65    202.00 o
   9   9   2       27.35     -148.38     98.92 o
  10   9   2     4840.08     4369.11    525.95 o
  11   9   2      115.36     -132.88    127.56 o
  12   9   2       91.48     -195.31    130.21 o
  13   9   2       15.79     -192.52    128.35 o
  14   9   2      113.03     -135.93    197.95 o
  15   9   2      945.90      443.00    261.76 o
 -23  10   2     5247.20     6441.89    402.96 o
 -22  10   2     1944.71     2522.75    269.92 o
 -21  10   2     5885.86     6278.95    377.58 o
 -20  10   2       41.03      176.41    152.71 o
 -19  10   2    13952.84    13520.08    498.16 o
 -18  10   2     2199.91     1621.75    234.20 o
 -17  10   2     3409.19     3199.26    259.85 o
 -16  10   2     2163.82     2459.47    221.95 o
 -15  10   2       31.28       27.71    186.62 o
 -14  10   2    22552.35    22144.08    764.71 o
 -13  10   2     7064.72     7116.61    311.24 o
 -12  10   2     7312.49     7274.20    301.63 o
 -11  10   2     3887.91     4138.42    219.89 o
 -10  10   2      659.27      710.59     67.51 o
  -9  10   2    31679.19    29778.28    434.26 o
  -8  10   2     1646.99     1753.19    107.40 o
  -7  10   2      876.23      875.12    101.95 o
  -6  10   2       14.64     -117.32     79.04 o
  -5  10   2      232.16      345.50    211.43 o
  -4  10   2   106924.17   106164.34   1291.60 o
  -3  10   2      115.98      118.46     98.30 o
  -2  10   2     5599.01     6280.46    236.60 o
  -1  10   2     1645.13     1541.13    134.03 o
   0  10   2       76.88      118.30     88.81 o
   1  10   2      852.22      964.10    125.18 o
   2  10   2      579.77      780.17    118.25 o
   3  10   2     3916.35     4366.92    327.79 o
   4  10   2      233.22       45.77    147.56 o
   5  10   2      211.21       -0.72    167.86 o
   6  10   2     8855.46     9941.27    522.83 o
   7  10   2       39.31     -256.70    185.65 o
   8  10   2      336.14      -53.01    206.47 o
   9  10   2      664.93      714.55    157.48 o
  10  10   2       93.03        9.68    227.46 o
  11  10   2    18941.68    18563.24    566.99 o
  12  10   2      225.81       37.56    162.69 o
  13  10   2        2.30     -226.00    150.66 o
  14  10   2      587.57      170.31    228.76 o
  15  10   2        0.32     -152.34    213.46 o
 -22  11   2     1358.35     1200.67    223.18 o
 -21  11   2     6659.31     7270.28    412.65 o
 -20  11   2      462.80      459.90    176.49 o
 -19  11   2       43.47     -137.77    141.65 o
 -18  11   2     1215.25      862.10    234.76 o
 -17  11   2     4319.16     4304.22    287.06 o
 -16  11   2      404.36      244.38    144.25 o
 -15  11   2    10152.87    10338.79    399.32 o
 -14  11   2       52.44      109.37    121.58 o
 -13  11   2    44914.59    42885.71    844.26 o
 -12  11   2     3844.20     3960.92    230.25 o
 -11  11   2     3639.24     3578.29    211.05 o
 -10  11   2      398.87      452.83     78.68 o
  -9  11   2      216.10      111.92     65.39 o
  -8  11   2     5671.98     7192.88    187.80 o
  -7  11   2      163.65      282.34    101.18 o
  -6  11   2     9944.10     9773.94    302.30 o
  -5  11   2       59.04      101.35    131.61 o
  -4  11   2     2524.53     3124.34    173.73 o
  -3  11   2     8219.98     9377.03    276.10 o
  -2  11   2       36.69      -43.49     60.70 o
  -1  11   2       39.96      -47.57     71.63 o
   0  11   2      245.56      270.05    145.54 o
   1  11   2        0.20      -83.38    122.53 o
   2  11   2    30411.08    31729.48    989.87 o
   3  11   2      150.50      -45.35    149.72 o
   4  11   2       65.37      -50.23    181.66 o
   5  11   2      149.02     -202.39    190.93 o
   6  11   2      174.74     -297.29    198.20 o
   7  11   2    13080.77    12107.28    624.93 o
   8  11   2       13.45     -295.00    196.67 o
   9  11   2       29.59      -81.13    225.58 o
  10  11   2       93.56      -89.71    146.37 o
  11  11   2       79.68     -159.46    152.33 o
  12  11   2       20.14     -136.78    160.69 o
  13  11   2       73.80     -232.86    165.81 o
  14  11   2       80.53      298.60    233.92 o
 -22  12   2      231.57      429.86    202.65 o
 -21  12   2     1318.79     1266.90    234.89 o
 -20  12   2      122.91      -82.11    181.34 o
 -19  12   2     1213.19     1112.57    201.86 o
 -18  12   2      162.99       85.10    150.89 o
 -17  12   2    16592.66    16664.72    527.31 o
 -16  12   2     3765.50     4246.94    281.10 o
 -15  12   2    18804.80    19259.64    542.53 o
 -14  12   2    16352.50    17443.41    501.49 o
 -13  12   2      409.52      372.91    131.62 o
 -12  12   2    36597.57    35753.10    918.99 o
 -11  12   2      553.52      349.26    110.37 o
 -10  12   2      163.48      208.49     66.23 o
  -9  12   2     1769.92     1239.11     96.44 o
  -8  12   2       15.18     -138.08     92.05 o
  -7  12   2     2585.56     1898.43    222.30 o
  -6  12   2      473.08      305.50     98.45 o
  -5  12   2       86.96      -37.11    106.29 o
  -4  12   2     2559.67     2475.65    164.74 o
  -3  12   2      302.28      104.09     75.42 o
  -2  12   2       36.15       22.55     93.52 o
   0  12   2      237.06      184.14    164.40 o
   1  12   2       12.32     -173.36    137.78 o
   2  12   2       29.48      -35.22    164.46 o
   3  12   2    66933.16    65148.77   1765.14 o
   4  12   2      308.81     -138.15    217.11 o
   5  12   2     1346.69      858.40    264.65 o
   6  12   2     1011.70      701.89    288.10 o
   7  12   2       10.60     -142.31    228.33 o
   8  12   2    23590.99    23201.48    940.53 o
   9  12   2      125.24      273.26    251.43 o
  10  12   2        0.05       81.96    272.75 o
  11  12   2      191.61      -99.91    245.88 o
  12  12   2      880.70     1014.25    403.12 o
  13  12   2    20916.92    21132.47    671.28 o
  14  12   2      181.94      272.80    241.51 o
 -22  13   2      921.18      743.06    216.92 o
 -21  13   2     5026.94     5078.20    358.41 o
 -20  13   2      678.74      604.91    192.78 o
 -19  13   2     5370.18     5057.18    324.51 o
 -18  13   2      282.98      269.65    145.97 o
 -17  13   2      753.62      675.57    215.43 o
 -16  13   2     2270.62     2148.60    210.74 o
 -15  13   2        5.28       24.56    130.58 o
 -14  13   2    11193.30    11774.25    416.29 o
 -13  13   2     3057.74     3111.39    240.01 o
 -12  13   2      993.54      671.43    142.79 o
 -11  13   2      942.84      467.90    123.51 o
 -10  13   2       14.45      -74.72    104.04 o
  -9  13   2     3128.12     2650.82    150.47 o
  -8  13   2     9353.35     8835.07    313.52 o
  -7  13   2      635.56      379.95    114.75 o
  -6  13   2    51426.00    51890.74    925.37 o
  -5  13   2     2003.81     2005.62    278.50 o
  -4  13   2     3379.45     3318.93    344.63 o
  -3  13   2      116.57      -43.42     83.56 o
  -2  13   2      381.69      350.54    207.36 o
  -1  13   2       68.01     -214.99    143.32 o
   0  13   2       68.73      -36.48    166.19 o
   1  13   2      801.90      918.28    238.72 o
   2  13   2      416.03      164.16    200.31 o
   3  13   2        8.65     -162.05    228.06 o
   4  13   2    16427.78    16623.06    761.79 o
   5  13   2      151.25     -330.96    220.64 o
   6  13   2      416.63       74.30    233.05 o
   7  13   2       40.32       79.72    230.99 o
   8  13   2      183.09      141.47    263.69 o
   9  13   2    17925.13    17775.91    712.80 o
  10  13   2      196.05       25.25    169.43 o
  11  13   2       54.34      221.96    180.95 o
  12  13   2       37.32      104.56    232.85 o
  13  13   2        0.65      262.48    244.65 o
 -22  14   2     2833.96     3258.60    307.79 o
 -21  14   2       18.66       40.75    170.52 o
 -20  14   2     1787.78     1931.32    236.86 o
 -19  14   2     3261.88     3415.75    452.56 o
 -18  14   2      615.73      645.36    213.19 o
 -17  14   2      440.49      188.88    145.95 o
 -16  14   2     1254.35     1215.78    194.04 o
 -15  14   2        1.17     -188.68    125.78 o
 -14  14   2     1140.74      935.16    165.23 o
 -13  14   2      435.21      263.04    186.28 o
 -12  14   2      178.41       45.13    115.92 o
 -11  14   2      343.92     -207.47    164.89 o
 -10  14   2      538.16      457.42     96.24 o
  -9  14   2      126.10      -85.67     69.87 o
  -8  14   2     1430.38     1439.10    160.49 o
  -7  14   2     2738.02     2565.56    197.45 o
  -6  14   2      182.49       51.70    168.21 o
  -5  14   2    98387.02    97200.66   1546.49 o
  -4  14   2      196.06      -89.23    255.55 o
  -3  14   2     7103.93     8138.18    288.34 o
  -2  14   2     1928.18     1927.96    167.79 o
  -1  14   2      262.22      -33.54    180.52 o
   0  14   2    14794.93    14007.59    652.69 o
   1  14   2        0.38     -138.78    207.37 o
   2  14   2       46.81      -32.88    233.25 o
   3  14   2    10612.31    10210.89    599.95 o
   4  14   2     1008.29      480.79    282.96 o
   5  14   2     5921.62     6231.47    492.46 o
   6  14   2       61.07     -306.49    204.33 o
   7  14   2      177.87       45.52    228.87 o
   8  14   2      219.33      300.83    255.19 o
   9  14   2       28.18      128.49    166.76 o
  10  14   2    16311.49    18144.73    603.44 o
  11  14   2      235.70       61.96    228.37 o
  12  14   2      295.91      191.32    248.16 o
 -22  15   2      964.74      702.70    237.09 o
 -21  15   2     1393.34      785.14    221.33 o
 -20  15   2      687.88      686.23    192.05 o
 -19  15   2     1789.42     1492.69    215.90 o
 -18  15   2       54.00     -160.42    129.23 o
 -17  15   2      366.87       73.75    186.39 o
 -16  15   2     3519.36     3497.19    271.68 o
 -15  15   2       78.95      -67.38    125.96 o
 -14  15   2    11151.86     9686.12    462.59 o
 -13  15   2     2662.56     2733.75    345.39 o
 -12  15   2     3983.48     3497.90    232.88 o
 -11  15   2      150.80      -35.76    135.79 o
 -10  15   2       82.44     -115.22     76.81 o
  -9  15   2    11027.22    11463.73    287.81 o
  -8  15   2        5.86       -9.91    107.03 o
  -7  15   2    12207.93    12933.77    556.44 o
  -6  15   2      492.32      510.94    127.04 o
  -5  15   2     2737.34     2836.02    215.84 o
  -4  15   2     3480.75     3038.23    209.88 o
  -3  15   2       19.54      -84.48    108.75 o
  -2  15   2      499.95      376.81    222.43 o
  -1  15   2     8226.89     8990.33    307.48 o
   0  15   2      490.80      146.51    268.65 o
   1  15   2    92548.16    93750.62   2446.46 o
   2  15   2       49.42     -108.56    262.66 o
   3  15   2     6286.92     7338.03    529.64 o
   4  15   2      864.99     1068.59    306.08 o
   5  15   2        7.48      355.19    266.19 o
   6  15   2    17864.53    18391.26    860.75 o
   7  15   2      104.48        4.27    238.07 o
   8  15   2       74.73      425.43    180.62 o
   9  15   2      139.58      468.72    192.04 o
  10  15   2       72.68       98.87    231.81 o
  11  15   2     4354.97     4774.18    477.28 o
 -21  16   2     1016.12      425.68    200.03 o
 -20  16   2     7345.54     7525.82    418.99 o
 -19  16   2        5.88      -42.29    147.97 o
 -18  16   2     1975.37     1374.47    207.54 o
 -17  16   2      182.97      154.53    148.42 o
 -16  16   2      503.39      376.28    155.15 o
 -15  16   2     3825.97     4088.61    280.35 o
 -14  16   2      126.86      252.96    146.59 o
 -13  16   2    13880.79    13516.75    606.89 o
 -12  16   2      521.06      350.73    182.11 o
 -11  16   2     3273.64     3283.59    258.91 o
 -10  16   2      411.03      393.29    141.00 o
  -9  16   2      782.81      424.80    103.79 o
  -8  16   2     1266.66     1071.62    232.87 o
  -7  16   2     3175.36     2966.51    226.89 o
  -6  16   2       25.52      -90.20    109.27 o
  -5  16   2     3626.83     3216.81    224.81 o
  -4  16   2     1782.74     1277.09    160.64 o
  -3  16   2    16401.38    17220.35    452.70 o
  -2  16   2      471.88      159.75    196.92 o
  -1  16   2     5715.21     5953.69    490.29 o
   0  16   2       65.43      -40.53    242.23 o
   1  16   2        3.29      270.99    241.82 o
   2  16   2     7838.58     7108.63    520.08 o
   3  16   2        0.83     -105.64    222.89 o
   4  16   2     1279.71      878.42    304.97 o
   5  16   2      235.57      334.57    259.73 o
   6  16   2       97.73       25.95    245.21 o
   7  16   2      401.58      563.14    179.61 o
   8  16   2        3.31       99.50    222.67 o
   9  16   2      226.47      365.06    252.86 o
  10  16   2        0.34     -160.96    222.35 o
 -21  17   2     2639.61     3577.57    315.64 o
 -20  17   2     6688.53     6886.79    471.48 o
 -19  17   2     1503.86     1484.59    226.16 o
 -18  17   2      100.32       14.04    153.19 o
 -17  17   2     1130.41      976.40    198.54 o
 -16  17   2      177.67      282.83    186.65 o
 -15  17   2     1414.36     1474.74    199.06 o
 -14  17   2     1434.14      779.16    230.78 o
 -13  17   2      328.01       31.61    164.75 o
 -12  17   2     1811.78     1962.16    220.33 o
 -11  17   2     1897.21     1945.31    247.80 o
 -10  17   2      126.70      -89.84     91.41 o
  -9  17   2     5142.33     5350.66    223.00 o
  -8  17   2     1045.12      629.19    172.05 o
  -7  17   2    28089.54    29144.03    660.04 o
  -6  17   2     1869.67     1863.59    186.78 o
  -5  17   2    11733.41    11829.58    392.08 o
  -4  17   2      449.72      325.09    133.21 o
  -3  17   2      120.93     -209.22    226.67 o
  -2  17   2    15830.60    15628.60    739.14 o
  -1  17   2        1.06        3.42    226.34 o
   0  17   2      764.89      854.33    295.52 o
   1  17   2       11.59     -208.27    220.23 o
   2  17   2       24.12       47.88    236.93 o
   3  17   2     1496.40     1156.94    330.14 o
   4  17   2       26.40     -137.36    257.02 o
   5  17   2      167.15      152.99    264.68 o
   6  17   2      325.81      221.23    301.78 o
   7  17   2      118.98      456.59    245.41 o
   8  17   2    11550.07    11696.79    685.14 o
   9  17   2        2.63      156.06    259.17 o
 -20  18   2       95.87      272.29    188.84 o
 -19  18   2     4147.71     4343.15    330.89 o
 -18  18   2     5283.14     5871.46    348.33 o
 -17  18   2      242.71       17.77    149.97 o
 -16  18   2      351.97      396.90    205.73 o
 -15  18   2     7592.38     8908.10    525.83 o
 -14  18   2     6288.34     5041.01    405.97 o
 -13  18   2    11304.03    11247.39    647.01 o
 -12  18   2       61.84     -141.40    279.36 o
 -11  18   2    18824.69    19438.08    952.20 o
 -10  18   2     1386.15     1433.70    141.08 o
  -9  18   2     3659.14     4576.11    356.04 o
  -8  18   2      631.00      946.88    128.47 o
  -7  18   2      195.33      267.02    126.98 o
  -6  18   2     4146.61     4427.05    264.08 o
  -5  18   2      162.12      323.78    243.27 o
  -4  18   2      243.69      457.71    251.52 o
  -3  18   2     1423.59     1091.99    305.48 o
  -2  18   2       12.13       98.78    238.07 o
  -1  18   2        7.16     -174.54    225.16 o
   0  18   2       76.09        0.69    261.82 o
   1  18   2      250.89       54.88    271.27 o
   2  18   2     1039.44     1171.69    341.49 o
   3  18   2        2.61     -336.70    260.57 o
   4  18   2     4425.16     3872.70    499.88 o
   5  18   2        0.25     -125.33    260.77 o
   6  18   2     2413.53     2484.47    367.83 o
   7  18   2     1425.05     1756.48    358.66 o
 -20  19   2     1109.33      864.58    213.09 o
 -19  19   2      150.45      191.76    267.07 o
 -18  19   2       26.65     -283.20    204.37 o
 -17  19   2      749.17      782.28    248.59 o
 -16  19   2       72.40      182.73    196.55 o
 -15  19   2     9142.28     8509.58    423.47 o
 -14  19   2      442.39      797.52    548.01 o
 -13  19   2    20577.96    21151.93    636.18 o
 -12  19   2     5322.20     6765.38    405.79 o
 -11  19   2     1372.11     1552.14    210.69 o
 -10  19   2     4151.64     3977.59    283.56 o
  -9  19   2      405.78      163.36    112.84 o
  -8  19   2     1033.24     1162.32    196.25 o
  -7  19   2     2573.17     2199.85    207.43 o
  -6  19   2      124.75     -230.27    222.42 o
  -5  19   2    12541.71    12993.47    727.28 o
  -4  19   2        2.64     -136.44    243.60 o
  -3  19   2     2615.41     2600.42    390.29 o
  -2  19   2     9637.67    10529.02    664.08 o
  -1  19   2        4.03      -82.66    271.61 o
   0  19   2     6915.00     6784.64    575.33 o
   1  19   2       55.20     -126.30    277.78 o
   2  19   2      669.88      438.75    318.17 o
   3  19   2       25.53     -269.04    259.89 o
   4  19   2      145.78     -235.14    217.71 o
   5  19   2     6427.26     7381.66    571.29 o
   6  19   2       30.79      162.16    275.22 o
 -19  20   2     3482.59     3135.75    400.20 o
 -18  20   2      194.02      -69.38    210.05 o
 -17  20   2     1384.24     1489.56    241.79 o
 -16  20   2       18.11     -232.96    155.31 o
 -15  20   2      735.40      607.95    208.43 o
 -14  20   2       97.11      229.03    184.51 o
 -13  20   2     1445.80     1480.13    229.19 o
 -12  20   2     1975.74     1932.97    234.16 o
 -11  20   2     2759.16     2917.51    266.37 o
 -10  20   2     1416.42     1633.22    205.28 o
  -9  20   2      148.89       40.74    102.24 o
  -8  20   2      180.38       29.64    147.71 o
  -7  20   2     1648.20     1717.92    209.35 o
  -6  20   2     1866.28     1913.39    355.85 o
  -5  20   2      717.52      957.18    309.04 o
  -4  20   2     7195.65     7608.67    589.95 o
  -3  20   2      163.22      475.19    301.83 o
  -2  20   2     2754.85     3460.36    450.58 o
  -1  20   2     5617.90     5914.09    546.90 o
   0  20   2      155.96      164.29    309.13 o
   1  20   2     2473.57     1593.02    392.47 o
   2  20   2      194.62     -181.52    275.39 o
   3  20   2        1.51     -294.77    196.51 o
   4  20   2       56.30     -345.41    230.27 o
 -18  21   2        5.30      140.03    244.19 o
 -17  21   2      574.83      284.13    238.54 o
 -16  21   2       25.92     -200.84    168.25 o
 -15  21   2     2844.65     2155.03    268.06 o
 -14  21   2      245.59      213.58    250.64 o
 -13  21   2     8249.12     8403.82    485.30 o
 -12  21   2      116.75      -61.86    266.13 o
 -11  21   2      695.37      731.86    182.34 o
 -10  21   2      824.38     1240.67    360.90 o
  -9  21   2       52.21     -184.79    143.17 o
  -8  21   2     3583.11     3428.19    274.26 o
  -7  21   2        4.90     -232.73    155.15 o
  -6  21   2     2386.96     2467.15    248.65 o
  -5  21   2      894.37     1248.36    212.92 o
  -4  21   2      674.15      760.27    326.91 o
  -3  21   2     6078.60     6745.56    572.36 o
  -2  21   2       32.51       93.62    287.78 o
  -1  21   2     2795.80     3250.86    480.49 o
   0  21   2      603.31      624.54    209.85 o
   1  21   2       19.92     -267.47    239.32 o
   2  21   2     1739.95     1580.12    345.44 o
   3  21   2       14.40     -350.02    233.35 o
 -17  22   2      354.62       15.27    187.92 o
 -16  22   2     1636.04     1707.75    252.70 o
 -15  22   2     3330.65     3035.03    296.19 o
 -14  22   2     1159.68     1622.82    249.99 o
 -13  22   2      382.41        2.74    296.03 o
 -12  22   2      873.36      443.11    366.33 o
 -11  22   2      381.41      410.78    346.50 o
 -10  22   2     1096.23      887.58    355.78 o
  -9  22   2      578.39      644.37    326.85 o
  -8  22   2       70.35       53.75    159.64 o
  -7  22   2      520.55      694.76    195.31 o
  -6  22   2      406.11      -76.46    384.31 o
  -5  22   2       26.09     -131.73    170.28 o
  -4  22   2      258.52       55.12    195.14 o
  -3  22   2       75.50       -9.59    172.65 o
  -2  22   2       20.24      307.62    197.16 o
  -1  22   2      127.59     -190.04    228.61 o
   0  22   2      145.59       95.67    264.43 o
   1  22   2      630.69      611.16    287.80 o
 -15  23   2        5.28      -51.37    359.16 o
 -14  23   2     1935.80     2566.52    495.92 o
 -13  23   2      827.26     1382.77    421.25 o
 -12  23   2      187.61      743.51    381.01 o
 -11  23   2     1444.37     1158.82    396.24 o
 -10  23   2        9.54       37.31    314.93 o
  -9  23   2     2463.09     2684.55    451.67 o
  -8  23   2       38.64     -133.95    218.83 o
  -7  23   2      355.08     -124.94    182.59 o
  -6  23   2     1900.85     1291.27    251.94 o
  -5  23   2        2.74     -257.46    171.64 o
  -4  23   2      988.60      525.69    231.24 o
  -3  23   2     4689.31     5206.81    400.31 o
  -2  23   2        2.92      306.86    271.21 o
 -12  24   2        7.71     -121.75    324.55 o
 -11  24   2      111.46      297.42    354.29 o
 -10  24   2      320.25      762.28    400.23 o
  -9  24   2     2575.46     2565.24    483.20 o
  -8  24   2     1152.06     1148.77    555.72 o
  -7  24   2      768.73      576.74    289.37 o
  -6  24   2        1.75     -294.24    196.16 o
  -5  24   2      812.27      150.04    425.76 o
   6 -25   3     5448.12     6127.02    642.28 o
   7 -25   3     1058.81     1637.94    418.31 o
   8 -25   3      509.71      571.53    360.59 o
   9 -25   3        3.82     -301.81    302.71 o
  10 -25   3      543.49       95.17    344.35 o
   2 -24   3     1402.84     1208.80    424.24 o
   3 -24   3     2333.00     2719.11    493.78 o
   4 -24   3      408.34       42.16    329.40 o
   5 -24   3     3475.72     2713.37    475.73 o
   6 -24   3      302.55      251.75    330.96 o
   7 -24   3      668.23      336.92    332.71 o
   8 -24   3       95.08     -130.09    309.01 o
   9 -24   3      703.60       99.51    330.51 o
  10 -24   3     1650.92     1236.99    409.23 o
  11 -24   3       12.55      -86.49    314.35 o
  12 -24   3      779.83      595.54    379.46 o
  13 -24   3      203.63      254.30    346.67 o
  14 -24   3      931.27     1295.08    403.61 o
  -1 -23   3     1325.31     1664.17    446.72 o
   0 -23   3      320.69      321.18    348.31 o
   1 -23   3     2462.15     2409.49    482.09 o
   2 -23   3      694.18      253.92    331.71 o
   3 -23   3     1482.56     1693.54    420.60 o
   4 -23   3     3216.93     2846.12    473.74 o
   5 -23   3      291.63       23.46    294.34 o
   6 -23   3      191.17      -44.14    311.61 o
   7 -23   3       52.39     -362.52    289.72 o
   8 -23   3     1328.40     1198.51    404.64 o
   9 -23   3     1487.21     1060.50    394.27 o
  10 -23   3      656.76      751.62    377.59 o
  11 -23   3       51.15      226.81    361.91 o
  12 -23   3     1055.30     1230.72    384.60 o
  13 -23   3     1934.81     2344.65    491.45 o
  14 -23   3     1815.78     1563.05    459.92 o
  15 -23   3      220.81      355.56    375.70 o
  16 -23   3      497.29      419.19    363.11 o
  -3 -22   3      905.33      892.00    403.10 o
  -2 -22   3        4.86      -66.02    333.22 o
  -1 -22   3       18.69      -47.62    316.77 o
   0 -22   3      401.39      289.22    332.50 o
   1 -22   3       58.89      200.44    324.46 o
   2 -22   3     3561.05     3850.71    514.62 o
   3 -22   3       14.84      -15.30    280.42 o
   4 -22   3       51.74        1.16    278.65 o
   5 -22   3      570.46      456.73    317.72 o
   6 -22   3      130.40     -360.23    281.09 o
   7 -22   3      624.53       59.86    331.89 o
   8 -22   3      552.39     -154.15    323.58 o
   9 -22   3     5181.45     5773.41    585.28 o
  10 -22   3    14869.24    13993.27    884.38 o
  11 -22   3     2675.35     3476.87    525.03 o
  12 -22   3     9717.44     9668.06    773.19 o
  13 -22   3       38.71     -251.54    305.55 o
  14 -22   3     2317.90     2823.66    502.20 o
  15 -22   3       28.41     -219.71    146.47 o
  16 -22   3      391.26      162.20    190.54 o
  17 -22   3      498.94      275.32    229.74 o
  -4 -21   3      151.57        3.31    336.05 o
  -3 -21   3       88.56      115.54    322.10 o
  -2 -21   3     4339.07     4668.52    552.43 o
  -1 -21   3      262.09      758.21    354.23 o
   0 -21   3      709.70      319.72    326.96 o
   1 -21   3     1497.38     1832.45    401.23 o
   2 -21   3       51.35      397.31    307.81 o
   3 -21   3      663.55      552.69    323.29 o
   4 -21   3       71.11       86.61    286.08 o
   5 -21   3      708.58      576.00    332.71 o
   6 -21   3     1064.77      334.46    346.93 o
   8 -21   3     4043.39     3206.82    497.67 o
  10 -21   3     8265.80     7636.41    692.56 o
  11 -21   3     4607.07     3545.55    529.72 o
  12 -21   3     6523.28     6925.72    660.07 o
  13 -21   3        2.82      -95.85    159.35 o
  14 -21   3        1.05     -137.10    162.91 o
  15 -21   3      323.16      389.72    189.39 o
  16 -21   3     2792.13     2366.48    323.01 o
  17 -21   3     2106.10     2178.29    225.88 o
  18 -21   3     2094.57     2258.91    238.11 o
  -6 -20   3       50.78       51.80    346.98 o
  -5 -20   3        0.88       51.22    321.42 o
  -4 -20   3      209.81      219.33    324.16 o
  -3 -20   3     1440.60     1111.01    383.93 o
  -2 -20   3      459.74      637.76    340.56 o
  -1 -20   3    11377.42    11954.98    771.46 o
   0 -20   3      428.23     1126.96    357.80 o
   1 -20   3     4198.17     4588.55    522.98 o
   2 -20   3     4345.18     5014.30    521.63 o
   3 -20   3       27.98      232.44    309.61 o
   4 -20   3    14407.93    13280.91    773.74 o
   5 -20   3      303.25      -57.71    291.43 o
   6 -20   3     1265.83      320.22    309.81 o
   7 -20   3        2.40     -383.96    255.97 o
   8 -20   3      102.58     -339.60    287.29 o
   9 -20   3      823.88      840.60    326.79 o
  10 -20   3     1200.67     1477.80    391.47 o
  11 -20   3      413.93      508.01    171.54 o
  12 -20   3     5049.11     5856.13    470.77 o
  13 -20   3      405.09      548.72    178.52 o
  14 -20   3     1335.02     1184.99    232.90 o
  15 -20   3       53.06     -178.55    119.03 o
  16 -20   3     3798.83     4366.16    268.41 o
  17 -20   3     5780.87     5754.06    310.67 o
  18 -20   3     6132.65     7480.87    420.22 o
  19 -20   3     2808.36     2805.44    298.57 o
  -7 -19   3      861.04     1027.22    410.70 o
  -6 -19   3      292.32       -2.79    334.86 o
  -5 -19   3     8507.88     7595.30    652.57 o
  -4 -19   3      446.48      728.22    356.68 o
  -3 -19   3      706.68      483.99    336.64 o
  -2 -19   3     5873.82     6138.50    569.22 o
  -1 -19   3      171.49      148.50    299.12 o
   0 -19   3    14463.46    13974.92    785.70 o
   1 -19   3        2.89     -385.40    256.93 o
   2 -19   3     8340.27     9348.45    644.37 o
   3 -19   3     1772.73     1755.96    360.13 o
   4 -19   3      414.32      385.67    277.43 o
   5 -19   3     1927.83     1743.07    353.47 o
   6 -19   3      466.21      385.79    268.72 o
   7 -19   3     6958.57     6447.86    553.07 o
   8 -19   3     5428.68     4949.32    492.36 o
   9 -19   3      624.56      561.46    250.63 o
  10 -19   3    13074.14    12789.19    500.42 o
  11 -19   3      525.48      395.35    325.54 o
  12 -19   3     7014.09     8205.65    383.90 o
  13 -19   3     1226.18     1145.95    237.39 o
  14 -19   3       34.71       50.99    127.27 o
  15 -19   3       10.82     -169.03    112.69 o
  16 -19   3      243.63       33.24    129.76 o
  17 -19   3      602.34      379.13    173.90 o
  18 -19   3      475.34      574.77    217.68 o
  19 -19   3     3287.43     3065.51    297.70 o
  20 -19   3       99.22      -55.47    188.28 o
  -9 -18   3     8560.13     9013.42    727.92 o
  -8 -18   3        9.57       50.41    333.08 o
  -7 -18   3      510.36      197.95    319.02 o
  -6 -18   3     2754.91     3403.21    488.96 o
  -5 -18   3        7.88       17.08    308.15 o
  -4 -18   3    36311.78    37782.25   1410.03 o
  -3 -18   3       42.70      269.48    317.04 o
  -2 -18   3      497.13      734.47    322.52 o
  -1 -18   3      177.22     -200.59    274.46 o
   0 -18   3        5.76     -307.23    247.98 o
   1 -18   3     1722.61     1614.77    346.41 o
   2 -18   3     1552.10     2269.29    363.73 o
   3 -18   3     5697.15     6332.23    531.34 o
   4 -18   3     7460.71     7658.50    570.57 o
   5 -18   3      506.15      642.68    266.52 o
   6 -18   3    14076.34    14292.65    747.34 o
   7 -18   3      676.92      682.85    283.96 o
   8 -18   3     9111.38     8900.12    728.08 o
   9 -18   3     3060.15     3137.16    235.40 o
  10 -18   3     1433.69     1359.15    175.87 o
  11 -18   3     6770.45     5856.42    310.06 o
  12 -18   3       34.47      -43.07    109.76 o
  13 -18   3       60.03     -156.07    104.05 o
  14 -18   3      345.28      -13.81    118.74 o
  15 -18   3      315.39       -3.57    138.17 o
  16 -18   3      937.14      719.87    176.71 o
  17 -18   3     1109.40      955.91    280.18 o
  18 -18   3       53.30      -52.08    153.37 o
  19 -18   3     1872.98     1515.91    314.70 o
  20 -18   3       85.22     -231.16    175.86 o
 -10 -17   3      687.12     1083.49    397.14 o
  -9 -17   3      231.09      234.13    349.06 o
  -8 -17   3      765.34     1148.76    373.66 o
  -7 -17   3       22.88      -61.43    309.97 o
  -6 -17   3     1131.05     1334.97    388.80 o
  -5 -17   3      836.28     1166.49    370.90 o
  -4 -17   3      174.30       71.26    301.16 o
  -3 -17   3      415.81      524.62    317.34 o
  -2 -17   3       91.51     -300.28    251.43 o
  -1 -17   3      649.64      304.50    272.93 o
   0 -17   3      894.94      844.33    298.39 o
   1 -17   3        8.81     -317.98    211.98 o
   2 -17   3    28660.54    27296.61   1047.13 o
   3 -17   3      755.48      857.26    294.01 o
   4 -17   3    12857.25    13163.67    700.46 o
   5 -17   3      952.53      902.53    270.80 o
   6 -17   3      106.12      -68.95    168.42 o
   7 -17   3      662.71      546.64    203.97 o
   8 -17   3      334.63      360.12    121.18 o
   9 -17   3      794.42      593.58    135.24 o
  10 -17   3      829.02      494.61    111.86 o
  11 -17   3      294.33       56.08    125.08 o
  12 -17   3     2010.69     1714.03    161.10 o
  13 -17   3      473.36      356.30    130.26 o
  14 -17   3     4014.09     3854.06    264.02 o
  15 -17   3      999.86      908.12    178.24 o
  16 -17   3       39.44      -57.14    140.07 o
  17 -17   3     2018.31     1710.92    213.67 o
  18 -17   3      650.39      603.98    185.33 o
  19 -17   3     1681.90     1515.41    230.68 o
  20 -17   3     2045.68     2385.35    272.09 o
  21 -17   3      411.74      227.18    211.99 o
 -11 -16   3      151.00      549.12    358.58 o
 -10 -16   3        3.95      307.80    325.54 o
  -9 -16   3      150.41       64.68    304.21 o
  -8 -16   3      511.31      611.18    364.48 o
  -7 -16   3     4040.18     4732.78    564.47 o
  -6 -16   3      162.18      549.42    320.20 o
  -5 -16   3     3757.49     3828.11    508.63 o
  -4 -16   3     3976.45     4580.75    517.62 o
  -3 -16   3        7.50      167.08    263.36 o
  -2 -16   3     6394.07     6032.97    499.23 o
  -1 -16   3       24.79     -152.04    210.29 o
   0 -16   3       77.80     -192.01    192.41 o
   1 -16   3      497.75     -315.02    210.01 o
   2 -16   3        8.15     -302.24    201.49 o
   3 -16   3    26024.13    26888.26   1006.55 o
   4 -16   3      753.11      750.88    330.36 o
   5 -16   3     1896.80     1216.04    257.78 o
   6 -16   3       25.41       84.00    194.30 o
   7 -16   3       90.27     -178.57    137.29 o
   8 -16   3      696.11      863.86    180.10 o
   9 -16   3       37.36     -118.59    191.88 o
  10 -16   3     4819.92     4397.12    209.02 o
  11 -16   3    17327.40    17191.95    406.43 o
  12 -16   3     3165.42     3798.22    215.40 o
  13 -16   3     2165.62     2027.50    190.86 o
  14 -16   3     2298.60     2490.85    225.78 o
  15 -16   3     4995.30     5014.05    349.62 o
  16 -16   3     7730.65     8203.70    373.75 o
  17 -16   3      795.88     1229.01    185.33 o
  18 -16   3     3772.55     3807.24    341.90 o
  19 -16   3       18.41     -139.55    159.19 o
  20 -16   3      159.87      -57.52    174.87 o
  21 -16   3      196.10     -254.56    186.56 o
 -12 -15   3      579.52      956.95    393.33 o
 -11 -15   3    13887.64    13673.29    855.80 o
 -10 -15   3       62.94     -191.55    284.34 o
  -9 -15   3      854.21     1008.98    364.21 o
  -8 -15   3      853.46      984.57    350.56 o
  -7 -15   3       12.63     -289.39    279.77 o
  -6 -15   3    57563.96    55927.64   1755.97 o
  -5 -15   3       44.55     -102.49    253.42 o
  -4 -15   3     3574.94     3488.60    427.07 o
  -3 -15   3     1823.24     1641.08    319.17 o
  -2 -15   3       42.28     -231.62    199.10 o
  -1 -15   3     3329.68     2889.18    365.55 o
   0 -15   3      686.94      568.50    252.22 o
   1 -15   3      719.62      393.73    250.39 o
   2 -15   3     5780.44     5900.93    462.86 o
   3 -15   3      159.76      181.48     85.80 o
   4 -15   3     8545.44     9394.55    296.55 o
   5 -15   3      192.36       71.73     90.50 o
   6 -15   3        7.97      -33.76    174.00 o
   7 -15   3     2932.40     2981.41    200.93 o
   8 -15   3       12.64       76.81    199.23 o
   9 -15   3    15935.38    15920.02    361.97 o
  10 -15   3      380.29      300.01    118.82 o
  11 -15   3    24273.57    23437.38    559.77 o
  12 -15   3    15528.89    14852.58    435.43 o
  13 -15   3     1681.20     1836.79    177.43 o
  14 -15   3    19364.79    18287.45    520.48 o
  15 -15   3     1200.88     1594.30    186.79 o
  16 -15   3     6193.54     5953.23    324.29 o
  17 -15   3      165.51      122.52    207.78 o
  18 -15   3     1042.02     1127.86    202.09 o
  19 -15   3     1412.62     1613.53    299.57 o
  20 -15   3     1374.18     1727.51    239.81 o
  21 -15   3     3554.81     4318.61    356.00 o
  22 -15   3     4417.05     4974.28    376.45 o
 -13 -14   3      345.51      766.16    371.02 o
 -12 -14   3     1076.90     1132.37    376.52 o
 -11 -14   3       21.44     -106.80    299.95 o
 -10 -14   3     6479.75     5888.93    574.77 o
  -8 -14   3      873.43      191.64    308.19 o
  -7 -14   3     1257.38     1190.39    359.40 o
  -6 -14   3      422.23      411.97    275.34 o
  -5 -14   3     7377.80     7200.89    542.20 o
  -4 -14   3        3.86     -194.81    209.40 o
  -3 -14   3      774.70      394.33    241.01 o
  -2 -14   3      123.95     -264.02    176.01 o
   0 -14   3    11812.08    11901.44    607.53 o
   1 -14   3      238.73      306.69    213.05 o
   2 -14   3    22077.36    22270.37    459.64 o
   3 -14   3    27401.61    27368.26    661.02 o
   4 -14   3      871.06      934.78    114.18 o
   5 -14   3    22631.85    22759.56    492.09 o
   6 -14   3      191.57       39.87    163.38 o
   7 -14   3      394.66      283.23    117.92 o
   8 -14   3     5763.91     6019.25    208.37 o
   9 -14   3      251.13      197.72     87.45 o
  10 -14   3    13163.55    12625.10    366.57 o
  11 -14   3      128.50      -27.13    115.65 o
  12 -14   3     5423.51     4358.80    256.59 o
  13 -14   3     1224.23     1079.96    159.19 o
  14 -14   3     4207.92     4757.31    276.91 o
  15 -14   3      790.32      604.08    156.96 o
  16 -14   3       56.26       -8.93    164.07 o
  17 -14   3      505.11      747.60    167.38 o
  18 -14   3     5050.04     5798.23    340.26 o
  19 -14   3     1535.72     1741.51    256.85 o
  20 -14   3     7276.81     7622.25    417.73 o
  21 -14   3     1011.19     1641.40    252.40 o
  22 -14   3     9811.02    10935.66    655.74 o
 -14 -13   3    14875.11    16408.60    970.55 o
 -13 -13   3       31.90     -143.09    303.77 o
 -12 -13   3      255.21      478.75    335.18 o
 -11 -13   3      861.98      641.70    334.58 o
 -10 -13   3       32.77     -328.90    277.93 o
  -9 -13   3      195.65     -127.98    272.87 o
  -7 -13   3     1235.79     1107.86    322.63 o
  -6 -13   3       80.45      247.04    237.01 o
  -5 -13   3        1.42       47.01    220.45 o
  -4 -13   3    18032.92    18067.28    784.17 o
  -3 -13   3      323.14      167.73    203.35 o
  -2 -13   3       13.24     -227.70    172.07 o
  -1 -13   3     1371.52     1390.02    261.85 o
   0 -13   3      229.48      212.81    221.70 o
   1 -13   3    57833.25    58078.80    939.97 o
   2 -13   3     1748.39     1691.83    161.30 o
   3 -13   3    14599.28    14341.48    347.48 o
   4 -13   3    20991.24    21215.26    456.09 o
   5 -13   3      949.68      784.77    102.18 o
   6 -13   3    20764.41    20161.12    368.45 o
   7 -13   3       34.50      -89.69     59.79 o
   8 -13   3      761.11      725.29     95.13 o
   9 -13   3     2342.65     2162.67    165.42 o
  10 -13   3        3.30       41.29     89.17 o
  11 -13   3    15261.05    15605.52    538.65 o
  12 -13   3      293.32      270.23    118.43 o
  13 -13   3     4778.95     5566.59    286.03 o
  14 -13   3     5329.01     5768.77    295.96 o
  15 -13   3       54.40     -173.56    129.77 o
  16 -13   3     9593.46     8995.71    535.28 o
  17 -13   3      192.57       -5.94    141.72 o
  18 -13   3     3215.59     3296.29    263.50 o
  19 -13   3      400.07       88.92    166.08 o
  20 -13   3     4499.24     5125.04    339.72 o
  21 -13   3     2332.88     2596.55    280.99 o
  22 -13   3       51.16       80.66    203.43 o
 -14 -12   3      678.34      651.70    360.10 o
 -13 -12   3      145.51      146.00    319.65 o
 -12 -12   3       79.84       20.40    283.10 o
 -11 -12   3     1140.97     1196.37    378.91 o
 -10 -12   3       59.51     -381.77    254.51 o
  -9 -12   3       81.80     -350.79    233.86 o
  -8 -12   3     3824.51     3129.81    405.37 o
  -7 -12   3       38.05     -233.82    200.77 o
  -6 -12   3     4833.71     4571.90    432.08 o
  -5 -12   3     5544.66     4840.62    429.89 o
  -4 -12   3      148.26       34.59    174.91 o
  -3 -12   3    17187.58    18499.39    751.37 o
  -2 -12   3      249.68       81.80    161.66 o
  -1 -12   3     2669.28     2845.52    132.67 o
   0 -12   3    10267.11    10553.85    260.46 o
   1 -12   3       33.81      -11.70     57.88 o
   2 -12   3    49577.00    53847.23    879.90 o
   3 -12   3        9.27       -7.88     64.54 o
   4 -12   3     1448.38     1210.57    111.85 o
   5 -12   3      371.42      232.69     66.88 o
   6 -12   3       13.43      -83.48     55.65 o
   7 -12   3      904.15      885.98     92.16 o
   8 -12   3     2345.60     2195.57    161.61 o
   9 -12   3     9537.09     9783.74    298.63 o
  10 -12   3    27909.70    27704.50    808.35 o
  11 -12   3     4734.06     5163.10    243.83 o
  12 -12   3    35775.14    35854.00    727.07 o
  13 -12   3     1068.58     1302.18    156.30 o
  14 -12   3     3234.21     3563.48    505.82 o
  15 -12   3     5422.22     5520.32    295.53 o
  16 -12   3     2437.58     2364.06    218.78 o
  17 -12   3     1020.31     1012.73    178.28 o
  18 -12   3      399.45      319.27    163.70 o
  19 -12   3      264.44      253.62    159.87 o
  20 -12   3     2167.43     2320.48    259.93 o
  21 -12   3       76.69        9.80    265.74 o
  22 -12   3       99.09      -27.60    175.21 o
 -15 -11   3      218.19      741.18    376.34 o
 -14 -11   3       30.67      101.69    325.87 o
 -13 -11   3      226.24      295.56    304.44 o
 -12 -11   3    21111.21    21465.66   1002.52 o
 -11 -11   3        0.96     -274.14    265.97 o
 -10 -11   3      612.55      258.57    253.46 o
  -9 -11   3      932.45      662.87    276.02 o
  -8 -11   3        0.01     -159.32    197.79 o
  -7 -11   3    28120.76    28367.09   1033.37 o
  -6 -11   3        0.15       49.09    193.41 o
  -5 -11   3      443.51      503.13    217.79 o
  -4 -11   3     5559.99     5964.89    407.65 o
  -3 -11   3        8.03     -165.01    136.11 o
  -2 -11   3    14064.04    15240.55    640.59 o
  -1 -11   3        1.26      -84.10     92.05 o
   0 -11   3      131.62        3.43     70.95 o
   1 -11   3     2989.16     2884.69    137.88 o
   2 -11   3      144.84      132.04     96.90 o
   3 -11   3    72372.41    76203.31   1178.75 o
   4 -11   3      135.18      134.45     65.14 o
   5 -11   3     2098.99     2265.18    118.28 o
   6 -11   3    17808.54    18186.26    457.95 o
   7 -11   3      171.24      150.75     65.16 o
   8 -11   3   100855.04   103451.26   1536.86 o
   9 -11   3      267.11      444.36     93.72 o
  10 -11   3    20391.57    22132.20    832.61 o
  11 -11   3      985.33     1256.28    136.32 o
  12 -11   3      879.80      823.07    158.33 o
  13 -11   3     1205.74      536.11    130.25 o
  14 -11   3       32.95     -161.24    107.49 o
  15 -11   3     2043.61     1530.66    204.25 o
  16 -11   3      495.23      215.17    145.54 o
  17 -11   3      118.39      -56.85    124.95 o
  18 -11   3     8662.50     8237.66    387.87 o
  19 -11   3     1094.23     1349.14    295.46 o
  20 -11   3     2358.10     2432.42    415.06 o
  21 -11   3     5131.57     5146.04    358.82 o
  22 -11   3      139.80      120.13    176.09 o
 -15 -10   3        7.21      -44.21    303.84 o
 -14 -10   3      304.22      231.36    327.83 o
 -13 -10   3       94.10      588.52    324.62 o
 -12 -10   3      204.61        2.68    279.12 o
 -11 -10   3    31668.19    32571.19   1225.73 o
 -10 -10   3      133.15      -51.36    221.57 o
  -9 -10   3       78.22      -39.65    212.22 o
  -8 -10   3     1588.13     1405.53    281.76 o
  -7 -10   3      127.64      -47.76    188.04 o
  -6 -10   3     1585.48     1102.66    121.98 o
  -5 -10   3      978.01     1030.04    163.90 o
  -4 -10   3      196.16       47.44    188.84 o
  -3 -10   3     3020.54     2906.76    289.62 o
  -2 -10   3      779.71      861.05    186.75 o
  -1 -10   3    18616.55    19752.92    707.59 o
   0 -10   3        1.26      -41.62     42.83 o
   1 -10   3     2561.84     1762.92    173.58 o
   2 -10   3     6944.53     7024.37    203.63 o
   3 -10   3      651.21      508.75     73.54 o
   4 -10   3    41281.05    39609.12    882.16 o
   5 -10   3      837.66      499.42     69.24 o
   6 -10   3    13497.31    12622.70    262.70 o
   7 -10   3    24102.84    23659.54    466.04 o
   8 -10   3     5767.31     5803.81    218.75 o
   9 -10   3     5572.87     6045.98    227.82 o
  10 -10   3      424.43      391.11     93.71 o
  11 -10   3      311.89      199.10     71.45 o
  12 -10   3       16.76     -173.58    115.72 o
  13 -10   3        4.76     -125.62     83.75 o
  14 -10   3     5997.71     5856.24    291.46 o
  15 -10   3     1624.53     1575.44    187.89 o
  16 -10   3    12187.02    12446.76    473.78 o
  17 -10   3     5217.09     5132.21    307.60 o
  18 -10   3     3279.86     3292.93    264.16 o
  19 -10   3      541.87      518.65    173.86 o
  20 -10   3      508.89      160.47    158.91 o
  21 -10   3      920.54      466.69    195.80 o
  22 -10   3     4733.78     4615.61    361.68 o
 -15  -9   3     6558.28     7079.35    658.02 o
 -14  -9   3       89.80      -87.48    289.39 o
 -13  -9   3      716.66      824.13    333.67 o
 -12  -9   3      371.81      274.87    279.53 o
 -11  -9   3      445.09      462.06    254.22 o
 -10  -9   3    21703.81    20066.75    873.54 o
  -9  -9   3      650.79      569.83    236.73 o
  -8  -9   3      532.31      425.25    104.50 o
  -7  -9   3       36.49      -79.99     77.09 o
  -6  -9   3       73.60       36.80     72.47 o
  -5  -9   3   234158.05   242494.55   3608.87 o
  -4  -9   3      800.55      686.18    197.63 o
  -3  -9   3     2696.95     2912.24    301.06 o
  -2  -9   3     4319.28     4093.21    314.50 o
  -1  -9   3        0.34     -142.35    128.06 o
   0  -9   3   194500.20   203934.31   2879.29 o
   1  -9   3       96.42      -66.96     44.64 o
   2  -9   3     1192.79     1190.81     92.86 o
   3  -9   3     2338.63     1579.23     85.59 o
   4  -9   3       41.46      -45.11     41.77 o
   5  -9   3      806.24      692.15     91.09 o
   6  -9   3       24.64       50.86     58.96 o
   7  -9   3     4340.63     4734.87    185.82 o
   8  -9   3     6859.54     6414.80    321.18 o
   9  -9   3      730.98      618.03     94.05 o
  10  -9   3    20729.49    23597.42    360.57 o
  11  -9   3       21.32      -94.37     62.91 o
  12  -9   3     3134.27     3128.52    207.09 o
  13  -9   3     9845.42    10718.95    366.17 o
  14  -9   3     2857.48     2881.46    224.48 o
  15  -9   3    40793.07    41119.54    844.47 o
  16  -9   3      270.78       48.48    120.81 o
  17  -9   3    12855.75    13735.83    468.95 o
  18  -9   3     1163.42      884.72    188.88 o
  19  -9   3      522.48      266.42    159.52 o
  20  -9   3     4229.43     3613.76    292.29 o
  21  -9   3      366.88      263.24    184.28 o
  22  -9   3     1340.32     1612.59    250.68 o
 -15  -8   3      726.55      452.08    344.14 o
 -14  -8   3       88.27      -75.50    298.78 o
 -13  -8   3     1888.84     1738.12    387.16 o
 -12  -8   3      552.27      457.16    299.06 o
 -11  -8   3     1898.32     2086.26    347.65 o
 -10  -8   3      639.19      628.70    125.88 o
  -9  -8   3     4711.09     4365.42    222.77 o
  -8  -8   3      300.63      460.50    102.71 o
  -7  -8   3      819.50      763.52    105.52 o
  -6  -8   3     6227.74     5775.93    224.77 o
  -5  -8   3      335.64      320.20     91.66 o
  -4  -8   3   137858.33   148672.34   2260.78 o
  -3  -8   3       62.26      -57.72    114.37 o
  -2  -8   3     5603.50     5167.68    320.88 o
  -1  -8   3      968.54      800.17    151.95 o
   0  -8   3      638.18      457.41     51.18 o
   1  -8   3    16194.54    16747.46    313.99 o
   2  -8   3       22.41       45.13     41.37 o
   3  -8   3     1582.23     1959.32     86.24 o
   4  -8   3     6938.33     7293.02    166.77 o
   5  -8   3     1136.64     1203.28    123.60 o
   6  -8   3   114197.59   120828.84   1705.68 o
   7  -8   3      818.91      446.01     83.06 o
   8  -8   3     1427.25     1153.12    105.53 o
   9  -8   3      102.12      119.36     66.52 o
  10  -8   3       38.24      -51.54     34.36 o
  11  -8   3       50.88     -139.10     92.73 o
  12  -8   3      663.53      567.62    119.34 o
  13  -8   3     5277.04     5042.31    256.58 o
  14  -8   3     7797.72     8303.76    342.58 o
  15  -8   3    10480.18    11172.98    487.71 o
  16  -8   3    11917.60    11957.28    419.41 o
  17  -8   3       71.48     -228.98    152.65 o
  18  -8   3     4897.33     4280.69    286.17 o
  19  -8   3      259.27     -182.28    139.99 o
  20  -8   3     2567.11     2851.96    261.27 o
  21  -8   3     1715.34     1819.02    255.40 o
  22  -8   3      945.54     1037.37    217.37 o
 -14  -7   3      768.94      454.93    290.38 o
 -13  -7   3    89944.97    92775.90   2568.63 o
 -12  -7   3      364.10      146.47     90.30 o
 -11  -7   3       25.39      -22.23     70.65 o
 -10  -7   3      738.18      571.77     90.00 o
  -9  -7   3      425.74      343.84     75.74 o
  -8  -7   3    38450.61    39846.97    581.65 o
  -7  -7   3        5.15      -87.01     67.89 o
  -6  -7   3     1619.16     1787.90    141.31 o
  -5  -7   3      252.82      309.86     75.88 o
  -4  -7   3     1410.82     1588.90    122.71 o
  -3  -7   3    39724.15    43946.49   1190.71 o
  -2  -7   3      122.20       77.33    112.02 o
  -1  -7   3      261.33      188.76    112.36 o
   0  -7   3     2407.06     2485.78     87.97 o
   1  -7   3      879.83      881.05     64.89 o
   2  -7   3    55501.53    60407.16    740.39 o
   3  -7   3      128.62      152.47     36.48 o
   4  -7   3    20426.05    22978.20    436.60 o
   5  -7   3    20115.34    19678.54    368.20 o
   6  -7   3      127.90       25.58     55.30 o
   7  -7   3   125878.07   129568.13   1835.81 o
   8  -7   3       14.57      -23.39     35.08 o
   9  -7   3     3796.98     4475.09    234.48 o
  10  -7   3     2062.87     2384.38    360.97 o
  11  -7   3      171.89      -78.84     77.81 o
  12  -7   3      530.98      455.97    108.73 o
  13  -7   3     1814.36     1528.89    165.07 o
  14  -7   3     2511.83     2178.09    434.98 o
  15  -7   3     2825.60     2601.83    224.92 o
  16  -7   3     1155.78      902.50    169.58 o
  17  -7   3     6137.53     6316.18    329.78 o
  18  -7   3       20.10     -181.42    120.95 o
  19  -7   3       98.65      122.13    150.58 o
  20  -7   3     2748.85     2633.29    255.35 o
  21  -7   3     1569.41     1737.60    232.70 o
  22  -7   3    13798.37    13746.88    547.93 o
 -14  -6   3      397.62      561.76    157.57 o
 -13  -6   3     1154.71     1227.17    130.73 o
 -12  -6   3     7651.23     8135.98    254.33 o
 -11  -6   3      516.98      326.94     89.51 o
 -10  -6   3      591.50      460.35    119.57 o
  -9  -6   3      803.95      630.88    137.03 o
  -8  -6   3      568.02      520.14     80.93 o
  -7  -6   3    16093.42    14596.67    274.40 o
  -6  -6   3      311.85      259.84     53.60 o
  -5  -6   3     1287.32     1606.95     84.62 o
  -4  -6   3      732.06      545.54     70.69 o
  -3  -6   3      624.32      388.10     53.28 o
  -2  -6   3     2259.34     1756.39    174.53 o
  -1  -6   3       44.33       12.59     83.17 o
   0  -6   3      322.13      211.05     29.31 o
   1  -6   3      446.85      750.50    117.37 o
   2  -6   3      839.82      629.56    107.96 o
   3  -6   3      168.56      283.27     73.18 o
   4  -6   3      826.34      682.21     59.23 o
   5  -6   3     9338.39     9474.70    223.54 o
   6  -6   3    40727.98    40603.12    657.91 o
   7  -6   3     2577.96     2346.25    141.11 o
   8  -6   3    36941.86    40974.66    534.99 o
   9  -6   3      249.08       80.13     68.78 o
  10  -6   3        0.84      -57.07     66.15 o
  11  -6   3     1989.11     2122.33    174.46 o
  12  -6   3       29.58      -16.90     78.26 o
  13  -6   3    49646.30    47214.16    881.26 o
  14  -6   3     1483.15     1565.66    268.53 o
  15  -6   3     7388.20     8067.32    336.37 o
  16  -6   3     5853.43     6411.46    322.50 o
  17  -6   3     2292.33     1694.03    204.05 o
  18  -6   3     5764.83     5753.41    320.33 o
  19  -6   3      409.97      147.40    148.75 o
  20  -6   3      125.62      219.05    154.64 o
  21  -6   3        3.22       11.38    159.31 o
  22  -6   3     4236.73     5217.09    368.84 o
 -16  -5   3    20810.40    20830.49    745.53 o
 -15  -5   3     1384.59     1282.43    161.67 o
 -14  -5   3     3127.10     3095.47    223.91 o
 -13  -5   3       67.80     -128.98     85.99 o
 -12  -5   3      455.05      387.85     98.46 o
 -11  -5   3     2424.87     2203.70    146.60 o
 -10  -5   3      291.94      208.23     75.60 o
  -9  -5   3     1535.93     1643.00    155.47 o
  -8  -5   3     2731.32     3081.54    186.67 o
  -7  -5   3       68.69       75.26     48.50 o
  -6  -5   3    47990.21    48515.78    639.81 o
  -5  -5   3      154.17      148.29     39.60 o
  -4  -5   3      705.87      702.16     47.92 o
  -3  -5   3      361.54      377.05     33.25 o
  -2  -5   3       57.52        7.64     25.35 o
  -1  -5   3    82032.76    85944.38   1988.22 o
   0  -5   3      368.79      282.57     48.17 o
   1  -5   3     1445.71     1238.57     47.41 o
   2  -5   3    14337.62    12396.92    358.14 o
   3  -5   3     1892.12     1153.77     74.68 o
   4  -5   3   137730.48   153408.05   2085.29 o
   5  -5   3        2.32      -20.43     38.28 o
   6  -5   3     1178.01      941.93     58.48 o
   7  -5   3     6754.02     6507.10    143.26 o
   8  -5   3     1045.00      958.84     65.00 o
   9  -5   3    20892.59    21431.75    343.03 o
  10  -5   3      306.74      187.72     82.82 o
  11  -5   3     7722.56     8093.85    171.99 o
  12  -5   3    18052.64    18351.07    454.27 o
  13  -5   3     4771.85     5024.44    248.68 o
  14  -5   3   133154.56   139324.45   2117.46 o
  15  -5   3      362.04      523.20    139.06 o
  16  -5   3     3791.73     3999.62    272.03 o
  17  -5   3       45.55     -182.76    121.84 o
  18  -5   3      701.85      759.98    171.43 o
  19  -5   3     4047.40     3911.66    304.27 o
  20  -5   3      325.30      170.94    150.86 o
  21  -5   3       59.28      103.56    159.92 o
  22  -5   3     5717.61     6404.01    403.69 o
 -17  -4   3      894.88      644.06    173.53 o
 -16  -4   3      138.56       14.89    117.73 o
 -15  -4   3     5996.47     5519.74    278.45 o
 -14  -4   3      798.49      742.39    134.27 o
 -13  -4   3       71.29     -130.96     87.31 o
 -12  -4   3       70.17     -128.31     85.54 o
 -11  -4   3       58.28      -33.18     74.94 o
 -10  -4   3    37251.76    36664.61    569.67 o
  -9  -4   3       55.67       24.65     62.81 o
  -8  -4   3      255.58      278.76     64.53 o
  -7  -4   3     3223.09     2713.34    272.49 o
  -6  -4   3       16.01      -48.23     35.19 o
  -5  -4   3    22424.05    25153.83    361.09 o
  -4  -4   3      140.11       35.02     27.45 o
  -3  -4   3     1386.83     1374.01     54.91 o
  -2  -4   3      765.61      656.28     33.71 o
  -1  -4   3      198.13      202.35     79.17 o
   0  -4   3   122731.34   139595.27   1573.85 o
   1  -4   3        0.86      -25.88     17.80 o
   2  -4   3     1958.27     2212.29    128.93 o
   3  -4   3     9448.77     9808.61    267.40 o
   4  -4   3      425.79      192.89     43.79 o
   5  -4   3   278883.59   302231.69   3291.05 o
   6  -4   3     1110.69      924.50     88.53 o
   7  -4   3    11771.75    10684.98    207.79 o
   8  -4   3    13752.06    14530.84    245.67 o
   9  -4   3     1992.16     1806.17     65.03 o
  10  -4   3    35163.28    34994.67    397.30 o
  11  -4   3       22.14       22.90     33.67 o
  12  -4   3     4631.20     3979.60    298.02 o
  13  -4   3      468.32      443.02    114.84 o
  14  -4   3     8566.85     9305.16    344.49 o
  15  -4   3      552.35      237.14    130.03 o
  16  -4   3        0.86     -159.37    106.25 o
  17  -4   3     1432.75     1056.80    186.89 o
  18  -4   3     1470.83      990.48    190.79 o
  19  -4   3      102.82     -116.51    136.85 o
  20  -4   3     6381.56     6815.45    371.34 o
  21  -4   3     1129.61     1760.92    234.76 o
  22  -4   3     4943.80     5515.35    619.20 o
 -19  -3   3     1473.01     1460.08    285.58 o
 -18  -3   3      147.22      112.56    137.01 o
 -17  -3   3      830.11      764.44    158.53 o
 -16  -3   3      196.23        2.43    113.03 o
 -15  -3   3       69.62      -62.09    100.40 o
 -14  -3   3    14211.80    14293.52    408.96 o
 -13  -3   3      400.87       -1.29     92.04 o
 -12  -3   3     1307.72     1108.61    131.93 o
 -11  -3   3     1383.38     1052.12    119.15 o
 -10  -3   3       54.52      -83.81     55.87 o
  -9  -3   3   177923.22   182046.11   2157.69 o
  -8  -3   3        0.50      -32.30     49.02 o
  -7  -3   3      559.02      664.35     65.12 o
  -6  -3   3     1057.35     1243.68    107.24 o
  -5  -3   3       19.02       22.21     25.05 o
  -4  -3   3     1388.30     1594.59     65.73 o
  -3  -3   3       41.09       -6.47     21.83 o
  -2  -3   3       80.58       35.69     17.15 o
   0  -3   3        0.66        2.04     16.00 o
   1  -3   3   409597.75   447398.66   5195.13 o
   2  -3   3        3.00      -28.62     24.09 o
   3  -3   3    14989.18    12762.16    319.53 o
   4  -3   3     1956.45     1570.28     61.46 o
   5  -3   3        1.15      -26.06     22.42 o
   6  -3   3    38820.31    41698.70    437.94 o
   7  -3   3        6.05       32.83     28.92 o
   8  -3   3     5891.00     6638.47    123.85 o
   9  -3   3      149.34      216.64     37.28 o
  10  -3   3      501.91      522.40     46.63 o
  11  -3   3      414.02      526.95     50.06 o
  12  -3   3       24.87      -31.00     52.91 o
  13  -3   3       36.25      140.75     97.87 o
  14  -3   3     5835.04     6142.67    387.94 o
  15  -3   3      741.15      633.45    138.40 o
  16  -3   3    10189.29    10792.14    395.23 o
  17  -3   3      415.36      214.82    137.56 o
  18  -3   3     5033.48     4646.92    295.95 o
  19  -3   3     3964.57     3502.46    276.44 o
  20  -3   3      818.03      790.04    181.07 o
  21  -3   3     4959.19     6030.14    367.28 o
 -20  -2   3     2844.81     3783.25    304.47 o
 -19  -2   3      137.96      316.47    157.66 o
 -18  -2   3    10744.50    10894.93    414.72 o
 -17  -2   3       57.79        3.68    121.13 o
 -16  -2   3     1906.90     1670.04    206.14 o
 -15  -2   3     1901.65     2172.15    183.08 o
 -14  -2   3       71.07       46.87    100.03 o
 -13  -2   3      462.67      194.27    132.37 o
 -12  -2   3      247.52      -22.41     87.61 o
 -11  -2   3      773.33      498.79    104.82 o
 -10  -2   3     3999.85     4252.80    169.08 o
  -9  -2   3      145.48       56.90     60.40 o
  -8  -2   3    33157.58    33794.75    499.90 o
  -7  -2   3     1270.21     1032.56     74.05 o
  -6  -2   3      236.72      185.38     42.40 o
  -5  -2   3       61.18       53.12     31.53 o
  -4  -2   3       54.66        6.40     13.09 o
  -3  -2   3    66459.20    68987.49   1397.42 o
  -2  -2   3      694.34      312.03     28.42 o
  -1  -2   3     6184.86     5456.35    198.77 o
   0  -2   3     4804.31     4506.98    165.94 o
   1  -2   3       67.08       89.08     22.38 o
   2  -2   3     5290.12     5651.73    117.27 o
   3  -2   3      288.54      167.80     27.03 o
   4  -2   3      188.17       77.95     22.09 o
   5  -2   3     2810.43     2909.28     71.32 o
   6  -2   3     1083.70      891.58     49.64 o
   7  -2   3   114508.61   118973.27   1145.93 o
   8  -2   3       27.80       71.28     37.31 o
   9  -2   3     1123.56     1087.31     87.78 o
  10  -2   3      206.40      300.16     45.98 o
  11  -2   3       21.44      -17.11     40.49 o
  12  -2   3    22744.27    24124.87    394.48 o
  13  -2   3      204.77      114.91     68.08 o
  14  -2   3     8043.01     8203.69    419.50 o
  15  -2   3     2936.44     3004.50    227.15 o
  16  -2   3      263.45      147.45    134.09 o
  17  -2   3     5461.12     5165.41    310.78 o
  18  -2   3       48.90        1.06    144.11 o
  19  -2   3     6106.41     6522.87    348.05 o
  20  -2   3      584.21      743.99    182.58 o
  21  -2   3      917.27     1051.24    208.10 o
 -21  -1   3      101.65     -179.83    149.99 o
 -20  -1   3     4153.50     4959.68    333.28 o
 -19  -1   3     3694.23     3931.33    293.48 o
 -18  -1   3       27.56     -186.71    124.47 o
 -17  -1   3     7707.26     7337.46    335.21 o
 -16  -1   3      729.54      618.54    166.35 o
 -15  -1   3     1010.26     1101.42    152.85 o
 -14  -1   3     1148.91      854.72    132.76 o
 -13  -1   3      176.27     -117.95     91.55 o
 -12  -1   3       88.08      -54.26     94.92 o
 -11  -1   3      917.66      741.78    113.38 o
 -10  -1   3       79.04       71.26     71.99 o
  -9  -1   3     1663.98     1789.66    243.78 o
  -8  -1   3      129.01      161.01     55.26 o
  -7  -1   3    32940.83    34295.02    491.67 o
  -6  -1   3      174.28       32.54     36.23 o
  -5  -1   3      142.95      116.31     34.43 o
  -4  -1   3       13.76      -12.64     24.08 o
  -3  -1   3     1921.25     1885.98    143.96 o
  -2  -1   3   264216.66   278244.13   4117.64 o
  -1  -1   3       49.69       55.96     36.98 o
   0  -1   3       32.97       66.69     27.46 o
   1  -1   3      652.30      716.60    107.26 o
   2  -1   3       53.06        6.80     19.86 o
   3  -1   3    16210.21    17943.21    281.80 o
   4  -1   3     1233.16     1137.33     67.75 o
   5  -1   3     5352.46     5528.21    122.65 o
   6  -1   3    16816.49    17000.06    224.67 o
   7  -1   3      200.84      108.55     42.12 o
   8  -1   3   187862.20   197016.30   1856.71 o
   9  -1   3     1501.14     1825.66     85.21 o
  10  -1   3    12123.97    12828.06    212.31 o
  11  -1   3     7786.69     8303.93    172.56 o
  12  -1   3       37.69      -12.53     59.69 o
  13  -1   3     6269.35     7302.55    211.76 o
  14  -1   3       57.47      -24.94    104.06 o
  15  -1   3      836.53      530.33    138.64 o
  16  -1   3      261.89     -127.32    130.66 o
  17  -1   3      107.18      -58.90    157.02 o
  18  -1   3     9224.99     9263.32    410.52 o
  19  -1   3        2.92        7.22    144.78 o
  20  -1   3      763.38     1119.56    210.99 o
  21  -1   3     2087.22     2162.91    260.33 o
 -21   0   3      201.48       29.62    193.67 o
 -20   0   3       86.63      -81.30    156.85 o
 -19   0   3     1024.91      659.01    184.43 o
 -18   0   3       35.47     -164.40    109.60 o
 -17   0   3      288.51      179.53    143.16 o
 -16   0   3     8926.57     9460.36    355.75 o
 -15   0   3     1719.30     1580.19    165.19 o
 -14   0   3     1376.35     1303.03    149.03 o
 -13   0   3     2806.54     2744.52    193.27 o
 -12   0   3       58.34       28.99     82.52 o
 -11   0   3   115041.82   118722.25   2037.35 o
 -10   0   3     1257.69     1121.24    107.67 o
  -9   0   3     3595.85     3960.52    181.99 o
  -8   0   3     5415.78     5771.27    187.44 o
  -7   0   3      369.83      333.16     57.18 o
  -6   0   3    15342.64    17845.02    289.86 o
  -5   0   3      186.16      149.69     34.52 o
  -4   0   3      505.69      399.90     39.76 o
  -3   0   3    13056.74    13299.31    388.78 o
  -2   0   3     1379.14      566.10     65.16 o
  -1   0   3     1023.92     1313.41     39.03 o
   0   0   3       13.53        3.46      8.75 o
   1   0   3      937.45      817.19     46.65 o
   2   0   3     1792.77     2107.22     63.58 o
   3   0   3      507.91      467.34     39.38 o
   4   0   3    95888.19   103070.40   1258.80 o
   5   0   3     1698.69     1517.62     72.44 o
   6   0   3     9369.62     9449.28    186.37 o
   7   0   3    10753.81    11218.17    215.84 o
   8   0   3        5.53      -45.84     50.01 o
   9   0   3    45873.13    44028.98    591.04 o
  10   0   3        0.78        2.53     42.05 o
  11   0   3     7837.38     7435.70    170.15 o
  12   0   3      787.22      751.10     88.35 o
  13   0   3      139.22       46.83     66.86 o
  14   0   3     4835.82     4905.13    262.80 o
  15   0   3      218.46      146.94    125.21 o
  16   0   3     3748.17     3143.11    252.00 o
  17   0   3     3076.46     2993.01    249.52 o
  18   0   3     1043.42      725.31    186.29 o
  19   0   3     8119.33     8292.02    390.87 o
  20   0   3      125.65       95.29    158.14 o
 -21   1   3       16.13     -214.38    142.92 o
 -20   1   3     2034.07     1964.35    228.57 o
 -19   1   3     1693.09     1791.31    224.20 o
 -18   1   3     1182.93      987.49    172.35 o
 -17   1   3     1868.63     1257.05    187.26 o
 -16   1   3       67.07      282.41    129.89 o
 -15   1   3    40299.24    41534.89    818.25 o
 -14   1   3        1.74      -66.68     89.41 o
 -13   1   3     1146.96      890.50    165.48 o
 -12   1   3       96.73       33.54     75.79 o
 -11   1   3      251.63      390.94    161.11 o
 -10   1   3    58770.56    56759.41    924.84 o
  -9   1   3     6177.03     6486.34    214.79 o
  -8   1   3     2498.71     2456.67    133.59 o
  -7   1   3        1.78      -45.15     43.78 o
  -6   1   3       15.58      -27.13     48.90 o
  -5   1   3    76048.13    77846.83   1110.64 o
  -4   1   3      207.11       91.71     40.22 o
  -3   1   3        3.75       -8.14     22.03 o
  -1   1   3      289.46      153.94     26.51 o
   0   1   3    44525.60    47105.87    647.43 o
   1   1   3      522.34      615.88     30.05 o
   2   1   3      364.65      313.14     34.94 o
   3   1   3     1040.78     1215.76     61.93 o
   4   1   3      310.17      341.68     41.01 o
   5   1   3    10208.44     9391.32    173.31 o
   6   1   3      204.95      133.19     43.27 o
   7   1   3       71.02      -56.50     37.66 o
   8   1   3     2170.84     2118.43     93.61 o
   9   1   3       29.74       -6.82     54.84 o
  10   1   3    39854.14    40092.06    571.35 o
  11   1   3      629.28      573.81     80.18 o
  12   1   3      985.91      893.31     99.44 o
  13   1   3     2921.68     3019.46    167.46 o
  14   1   3        2.95     -115.43     76.95 o
  15   1   3    43427.72    44364.04    887.60 o
  16   1   3      416.27      450.01    177.86 o
  17   1   3     7073.57     7685.25    366.90 o
  18   1   3     6871.12     7314.60    378.92 o
  19   1   3      138.34      151.51    160.74 o
  20   1   3    14326.98    16035.21    556.95 o
 -22   2   3      636.91      361.79    191.30 o
 -21   2   3     1290.39     1019.75    211.54 o
 -20   2   3        3.90     -131.26    135.25 o
 -19   2   3    22943.20    23196.11    638.66 o
 -18   2   3        0.01       46.23    142.28 o
 -17   2   3     9177.91     9083.39    373.77 o
 -16   2   3       89.10      136.28    119.97 o
 -15   2   3      102.60       73.53    109.18 o
 -14   2   3    14689.20    13678.65    397.03 o
 -13   2   3     1183.77     1251.50    139.70 o
 -12   2   3     1977.91     1925.34    153.59 o
 -11   2   3     1852.06     1974.24    167.31 o
 -10   2   3        5.88      -16.04     62.01 o
  -9   2   3   175834.92   186142.16   2712.34 o
  -8   2   3     2299.70     2415.81    164.88 o
  -7   2   3     6187.33     6398.29    190.63 o
  -6   2   3     2343.24     2449.54    112.86 o
  -5   2   3      242.17      170.73     28.86 o
  -4   2   3   286699.56   311000.31   3289.84 o
  -3   2   3      559.85      354.58     51.92 o
  -2   2   3     1143.23     1300.99     60.20 o
  -1   2   3      121.02      125.30     43.79 o
   0   2   3      188.03      179.46     26.00 o
   1   2   3    13567.52    13317.33    198.33 o
   2   2   3       67.26       53.47     35.05 o
   3   2   3       35.60       -8.75     22.27 o
   4   2   3      342.99      482.35     42.02 o
   5   2   3       32.49        7.31     34.31 o
   6   2   3     9157.14    10760.67    185.97 o
   7   2   3      763.13      728.20     83.26 o
   8   2   3      451.21      381.85     53.75 o
   9   2   3      129.29       29.69     48.25 o
  10   2   3      646.57      721.58     70.52 o
  11   2   3    51834.95    56149.63    655.83 o
  12   2   3      352.38      374.20     86.35 o
  13   2   3     4800.23     4700.72    195.93 o
  14   2   3       83.30       76.41    120.52 o
  15   2   3      526.28      457.74    144.82 o
  16   2   3    13628.80    15432.55    488.78 o
  17   2   3     1127.96     1219.21    185.15 o
  18   2   3     3704.57     4179.82    558.40 o
  19   2   3      273.38      346.69    177.32 o
  20   2   3     1395.04     1500.15    229.15 o
 -22   3   3       74.57     -206.63    288.64 o
 -21   3   3     1173.43     1159.18    219.80 o
 -20   3   3      142.03       21.22    153.67 o
 -19   3   3      676.51      627.86    186.28 o
 -18   3   3     2242.32     2094.68    369.74 o
 -17   3   3     7425.80     8514.34    471.43 o
 -16   3   3     2418.66     2423.68    207.48 o
 -15   3   3     1418.24     1382.18    160.41 o
 -14   3   3      210.88       99.85    100.27 o
 -13   3   3     3831.47     3294.05    282.67 o
 -12   3   3      237.93      231.50     85.03 o
 -11   3   3     1253.95     1250.23    125.80 o
 -10   3   3     5151.66     5149.16    211.42 o
  -9   3   3      279.49      359.17     42.42 o
  -8   3   3   188372.97   195380.53   2184.80 o
  -7   3   3     1378.88     1172.76     88.86 o
  -6   3   3      883.34     1005.35     68.11 o
  -5   3   3      694.32      403.74     35.19 o
  -4   3   3     2579.50     1852.69    110.89 o
  -3   3   3     2120.74     2695.96     71.96 o
  -2   3   3      112.29      106.51     34.63 o
  -1   3   3       64.36       21.56     24.35 o
   0   3   3      775.04      889.16     51.67 o
   1   3   3       50.52       32.23     29.22 o
   2   3   3    24273.69    25807.71    494.38 o
   3   3   3       91.67       47.24     32.38 o
   4   3   3     3794.03     3995.95    123.81 o
   5   3   3      679.60      758.69     58.62 o
   6   3   3      394.26      466.75     55.10 o
   7   3   3    73512.43    77723.88    829.23 o
   8   3   3      123.02      116.34     44.45 o
   9   3   3     2076.65     1907.48     99.33 o
  10   3   3     2749.63     2557.35    122.27 o
  11   3   3      652.92      750.77     98.90 o
  12   3   3    86729.29    90380.70   1145.02 o
  13   3   3      588.33      485.93     98.31 o
  14   3   3        0.88      -25.99     83.95 o
  15   3   3      223.04      218.68    163.25 o
  16   3   3      592.36      674.19    160.45 o
  17   3   3      286.85      452.46    166.93 o
  18   3   3      565.94      537.61    180.27 o
  19   3   3     1115.27     1187.95    214.23 o
 -22   4   3       37.61       28.36    164.88 o
 -21   4   3     1566.92     2112.55    254.46 o
 -20   4   3      148.90      -47.28    156.45 o
 -19   4   3     7221.07     7813.80    569.48 o
 -18   4   3      592.62      902.06    179.49 o
 -17   4   3    52426.33    53194.11   1034.54 o
 -16   4   3     1935.51     1814.67    212.51 o
 -15   4   3      123.41       90.88    101.99 o
 -14   4   3      215.09      -48.62     90.45 o
 -13   4   3       92.50      -31.59     82.70 o
 -12   4   3     9551.92    10645.02    551.91 o
 -11   4   3      336.83       71.94     85.97 o
 -10   4   3     3170.96     2726.69    166.37 o
  -9   4   3     2349.16     3041.91    166.78 o
  -8   4   3       37.46       24.03     58.71 o
  -7   4   3    43258.15    49161.82    617.51 o
  -6   4   3     1067.05      797.87     48.04 o
  -5   4   3      359.54      409.98     34.61 o
  -4   4   3     8636.88     8028.74    238.13 o
  -3   4   3      331.02      212.01     32.38 o
  -2   4   3    11654.10    13615.78    246.23 o
  -1   4   3      635.09      529.59     51.45 o
   0   4   3      879.93      862.50     67.93 o
   1   4   3     2802.80     2895.40    168.31 o
   2   4   3      902.07      759.49    108.86 o
   3   4   3   311082.09   318446.41  11042.58 o
   4   4   3      285.89      202.48     64.84 o
   5   4   3      464.97      442.71     86.64 o
   6   4   3     2823.64     2869.94    156.93 o
   7   4   3      607.55      656.09     64.91 o
   8   4   3    14509.91    14835.16    256.58 o
   9   4   3       43.21      -70.14     46.76 o
  10   4   3      793.63      705.94     88.61 o
  11   4   3      195.29      258.33     86.65 o
  12   4   3     1351.53     1381.86    118.93 o
  13   4   3    35052.97    34206.39    570.88 o
  14   4   3        3.09     -125.98     83.98 o
  15   4   3      689.62      817.70    159.93 o
  16   4   3     2561.45     2631.96    226.03 o
  17   4   3        9.80     -144.77    138.42 o
  18   4   3    22951.43    25105.49    680.05 o
  19   4   3        4.19      -38.35    223.80 o
 -22   5   3       18.32     -216.95    144.63 o
 -21   5   3     4934.81     5220.47    343.83 o
 -20   5   3     2846.93     2833.55    261.91 o
 -19   5   3     5695.02     5772.99    347.47 o
 -18   5   3     6473.72     7471.94    358.73 o
 -17   5   3      783.75      881.13    160.95 o
 -16   5   3    22743.50    22867.87    697.02 o
 -15   5   3     1149.01     1159.47    160.32 o
 -14   5   3      190.70      184.21    107.30 o
 -13   5   3      206.52       31.84    198.17 o
 -12   5   3       50.58      -74.64     74.09 o
 -11   5   3      251.58       25.72    148.41 o
 -10   5   3     4565.27     3910.58    196.32 o
  -9   5   3      329.13      164.93     75.09 o
  -8   5   3     3877.36     3907.16    183.59 o
  -7   5   3        3.42      -34.66     23.11 o
  -6   5   3      366.94      539.64     36.54 o
  -5   5   3      898.23      697.52     77.87 o
  -4   5   3     4268.86     4103.50     99.07 o
  -3   5   3     1540.50     1586.87     67.44 o
  -2   5   3      712.33      633.92     49.96 o
  -1   5   3   163586.97   167534.28   3207.83 o
   0   5   3       70.38       40.06     30.79 o
   1   5   3     2299.59     1695.34    155.42 o
   2   5   3      653.48      688.13    108.48 o
   3   5   3      146.16       91.54    127.59 o
   4   5   3    64015.84    61731.25   1011.15 o
   5   5   3      339.04      372.68     81.78 o
   6   5   3     1326.53     1262.88    116.06 o
   7   5   3       61.80       44.49     77.47 o
   8   5   3      487.68      361.90     92.79 o
   9   5   3    28846.11    27620.47    417.52 o
  10   5   3      231.52      295.27     78.13 o
  11   5   3     5392.07     6100.30    224.73 o
  12   5   3     1210.88     1189.84    119.30 o
  13   5   3       55.08      -91.68     94.31 o
  14   5   3     2556.10     2890.28    184.17 o
  15   5   3      155.91      -97.42    167.17 o
  16   5   3        3.23     -173.97    175.39 o
  17   5   3     1037.30      780.11    260.71 o
 -22   6   3      478.01      123.20    270.96 o
 -21   6   3      110.47     -106.90    153.25 o
 -20   6   3     3915.16     4506.39    319.72 o
 -19   6   3     2854.85     2643.81    253.96 o
 -18   6   3     5978.32     6271.01    345.42 o
 -17   6   3     2837.83     2758.81    231.90 o
 -16   6   3     3203.54     3402.44    244.04 o
 -15   6   3       83.84     -158.81    105.87 o
 -14   6   3      106.69     -128.83     85.89 o
 -13   6   3       28.21     -196.37    157.72 o
 -12   6   3      135.29       51.11     95.99 o
 -11   6   3       37.33     -106.89     71.26 o
 -10   6   3   152818.70   159401.67   2283.71 o
  -9   6   3     1185.35      854.54    105.81 o
  -8   6   3     4530.41     4299.06    108.04 o
  -7   6   3     7763.36     7189.81    123.29 o
  -6   6   3      553.70      419.96     45.47 o
  -5   6   3    91661.93    99041.22   1219.72 o
  -4   6   3     1285.04     1400.98     73.62 o
  -3   6   3      152.41       92.08     35.51 o
  -2   6   3        1.20       53.84     47.51 o
  -1   6   3       42.79      -21.97     49.22 o
   0   6   3    25066.64    23090.19    694.73 o
   1   6   3      398.06      273.31     70.75 o
   2   6   3     4716.93     4601.29    185.38 o
   3   6   3       47.79       -6.62     74.23 o
   4   6   3      439.29      622.90    119.72 o
   5   6   3    16508.20    15700.96    384.68 o
   6   6   3       16.91       -1.76     69.88 o
   7   6   3        4.03     -108.99     83.39 o
   8   6   3      260.78      161.29    139.42 o
   9   6   3        0.80       61.96     83.08 o
  10   6   3   232978.72   240192.59   2845.80 o
  11   6   3     1579.71     2266.51    358.06 o
  12   6   3     2200.27     2073.60    185.77 o
  13   6   3       26.42      -46.12    110.70 o
  14   6   3       13.74     -104.91    106.60 o
  15   6   3     2878.71     3141.94    375.04 o
 -23   7   3      258.26       64.89    182.17 o
 -22   7   3     1049.66     1135.27    442.08 o
 -21   7   3      103.83      -60.45    245.86 o
 -20   7   3      629.76      435.38    183.15 o
 -19   7   3       15.57     -187.34    124.89 o
 -18   7   3     2704.20     2503.98    234.86 o
 -17   7   3       28.04     -209.13    139.42 o
 -16   7   3     3604.85     3234.96    242.00 o
 -15   7   3     1046.60     1001.18    233.49 o
 -14   7   3      842.81      608.62    291.32 o
 -13   7   3     3658.16     3424.64    217.58 o
 -12   7   3     8118.10     7632.48    286.85 o
 -11   7   3     7295.60     6886.71    271.25 o
 -10   7   3       40.18       68.12     84.80 o
  -9   7   3   127211.69   133091.06   1495.98 o
  -8   7   3      430.41      412.00     40.75 o
  -7   7   3     2709.98     2301.46     82.89 o
  -6   7   3     1781.23     1726.69     75.57 o
  -5   7   3      237.61      338.15     50.25 o
  -4   7   3    58830.08    62682.40    733.44 o
  -3   7   3      665.22      501.76     56.72 o
  -2   7   3      853.62      845.32    138.58 o
  -1   7   3     2196.56     2403.91    138.63 o
   0   7   3        7.32      -53.97     75.28 o
   1   7   3   264524.06   300523.97   4294.80 o
   2   7   3      860.68      769.07     98.98 o
   3   7   3       41.29        7.33     71.39 o
   4   7   3       13.32      -29.50     65.42 o
   5   7   3       39.83        6.56     72.46 o
   6   7   3    12871.05    13252.89    371.25 o
   7   7   3      142.22       83.59    110.62 o
   8   7   3       80.71      -44.45    152.78 o
   9   7   3      353.45      489.82    107.80 o
  10   7   3       76.13      128.01    124.84 o
  11   7   3    18468.79    19391.20    432.18 o
  12   7   3       61.07     -106.87    105.48 o
  13   7   3      218.29      116.92    117.99 o
  14   7   3        3.18     -152.74    112.49 o
  15   7   3       53.48       -7.66    171.59 o
 -23   8   3       55.38     -132.03    168.96 o
 -22   8   3       57.26      -81.57    158.99 o
 -21   8   3      309.07      190.90    168.98 o
 -20   8   3     4138.41     3474.49    289.14 o
 -19   8   3      150.16       17.25    147.63 o
 -18   8   3    21067.40    20516.23    596.01 o
 -17   8   3     1194.89      897.91    173.95 o
 -16   8   3     5695.30     5578.09    299.25 o
 -15   8   3       12.89     -157.06    104.71 o
 -14   8   3     1222.13     1341.95    164.22 o
 -13   8   3    96839.70    99420.97   1875.15 o
 -12   8   3      118.72       75.36    121.06 o
 -11   8   3    11587.35    10572.10    338.59 o
 -10   8   3     5816.01     5443.24    286.90 o
  -9   8   3      965.78      914.04     68.93 o
  -8   8   3    12380.16    15371.28    219.91 o
  -7   8   3       11.45      -55.47     36.98 o
  -6   8   3      987.08      832.06    122.60 o
  -5   8   3    18051.68    19356.50    298.79 o
  -4   8   3      633.73      785.50     73.25 o
  -3   8   3   171425.30   180558.92   2077.04 o
  -2   8   3      353.25      518.72     85.43 o
  -1   8   3     6950.15     6988.96    232.64 o
   0   8   3      870.82     1052.42    109.42 o
   1   8   3      142.78      211.02     79.52 o
   2   8   3   125312.56   126905.35   1942.94 o
   3   8   3       99.72      137.02     83.83 o
   4   8   3      300.49      338.84     90.23 o
   5   8   3      322.51      304.74     96.77 o
   6   8   3       42.55     -101.08     88.52 o
   7   8   3       43.89        5.65    130.47 o
   8   8   3      386.53      381.37    205.99 o
   9   8   3        0.08       36.44    121.09 o
  10   8   3       22.54       15.63     97.32 o
  11   8   3       64.07     -153.79    102.53 o
  12   8   3       97.68     -125.84     99.02 o
  13   8   3      129.24     -110.90    167.58 o
  14   8   3      140.31      -35.08    183.64 o
  15   8   3      127.54     -289.75    193.16 o
 -23   9   3      359.67      397.01    210.40 o
 -22   9   3     2403.11     2372.83    270.39 o
 -21   9   3     3443.48     3552.28    494.91 o
 -20   9   3     2214.35     2523.99    262.78 o
 -19   9   3      151.81     -178.01    260.64 o
 -18   9   3        0.36     -154.16    127.82 o
 -17   9   3     4506.96     4182.20    282.38 o
 -16   9   3       64.61     -180.30    153.30 o
 -15   9   3     6251.47     7021.37    323.19 o
 -14   9   3     5275.99     6179.33    294.80 o
 -13   9   3       39.60       14.45    213.23 o
 -12   9   3       42.41      446.60    114.87 o
 -11   9   3     3150.38     2868.47    199.34 o
 -10   9   3      541.36      428.21     59.50 o
  -9   9   3     3878.28     3540.68    127.11 o
  -8   9   3      728.70      488.20     62.28 o
  -7   9   3    25215.50    23423.63    308.49 o
  -6   9   3     4059.91     4071.55    128.77 o
  -5   9   3     5744.12     5351.70    187.88 o
  -4   9   3      603.34      959.18     82.33 o
  -3   9   3      160.99      167.43     54.85 o
  -2   9   3     8422.42     7476.42    242.26 o
  -1   9   3      274.62      301.98     86.80 o
   0   9   3     3490.58     3384.26    183.51 o
   1   9   3        3.16       43.84     78.41 o
   2   9   3      404.16      429.81     94.86 o
   3   9   3     1126.81     1177.38    128.25 o
   4   9   3      152.14        6.43     80.33 o
   5   9   3        4.40        5.11    168.02 o
   6   9   3      129.26     -145.96     97.30 o
   7   9   3       66.76      -71.55    157.97 o
   8   9   3    29132.01    29483.86   1022.53 o
   9   9   3       14.64     -107.27    120.51 o
  10   9   3       63.77     -104.81    189.33 o
  11   9   3        0.68     -112.97     93.75 o
  12   9   3       89.78      -35.73    139.05 o
  13   9   3     6257.94     6219.13    474.66 o
  14   9   3      145.18     -265.75    177.17 o
  15   9   3      310.98       15.87    227.19 o
 -23  10   3     5778.80     6891.89    428.91 o
 -22  10   3      285.73      440.73    194.22 o
 -21  10   3    10123.01    10632.94    472.61 o
 -20  10   3      446.04      281.26    177.31 o
 -19  10   3     2986.87     3584.55    396.38 o
 -18  10   3     2615.15     1872.67    225.67 o
 -17  10   3      328.33     -169.04    214.44 o
 -16  10   3      601.40      373.68    308.91 o
 -15  10   3     2920.74     3014.43    243.52 o
 -14  10   3     3544.91     3204.35    242.48 o
 -13  10   3    11801.24    11161.67    382.71 o
 -12  10   3     2982.79     3171.34    219.94 o
 -11  10   3    42402.89    43544.22    817.52 o
 -10  10   3       27.82       93.59     53.00 o
  -9  10   3     4454.51     4407.53    148.36 o
  -8  10   3     2804.01     2649.80    123.06 o
  -7  10   3      157.85      153.65     52.65 o
  -6  10   3    20477.27    18427.15    304.13 o
  -5  10   3     1685.72     1736.78    113.66 o
  -4  10   3    11590.10    11742.70    281.22 o
  -3  10   3    14807.61    15827.57    299.74 o
  -2  10   3      130.41       75.15     84.61 o
  -1  10   3    10230.37    11782.78    331.61 o
   0  10   3      779.80      450.27    101.21 o
   1  10   3     1540.70     1824.97    152.50 o
   2  10   3     1389.84     1176.93    135.07 o
   3  10   3      935.93      955.04    127.42 o
   4  10   3    72126.71    71723.49   1912.82 o
   5  10   3        0.17     -232.12    154.75 o
   6  10   3      135.19       46.13    176.48 o
   7  10   3       34.57     -258.37    172.25 o
   8  10   3       19.75     -279.41    186.27 o
   9  10   3    59998.81    60508.50    916.81 o
  10  10   3        2.45     -153.26    132.81 o
  11  10   3       22.30      -50.57    210.04 o
  12  10   3       22.18     -220.77    147.18 o
  13  10   3      219.73     -242.25    161.56 o
  14  10   3     4564.32     3692.94    401.17 o
  15  10   3       35.79     -225.26    212.41 o
 -22  11   3     1693.87     2079.94    262.22 o
 -21  11   3      694.96      481.12    190.25 o
 -20  11   3      198.30       57.67    151.68 o
 -19  11   3     3827.93     4413.69    369.53 o
 -18  11   3     3507.13     3545.75    508.45 o
 -17  11   3    10444.49    10251.38    423.66 o
 -16  11   3       39.57      178.66    127.56 o
 -15  11   3    47054.20    45180.50    914.17 o
 -14  11   3     4608.55     5183.02    340.19 o
 -13  11   3    13261.80    12097.29    402.67 o
 -12  11   3     5567.81     5117.72    260.55 o
 -11  11   3      220.78       37.95    127.76 o
 -10  11   3     1091.16     1023.10    149.71 o
  -9  11   3     1862.13     1599.11    103.78 o
  -8  11   3      225.29      -31.15     61.00 o
  -7  11   3     1502.91     1023.84    105.43 o
  -6  11   3       34.35      -42.32     57.00 o
  -5  11   3     4173.12     5756.78    453.42 o
  -4  11   3       39.45        9.85     57.01 o
  -3  11   3      223.01      186.32     65.39 o
  -2  11   3      284.29      176.48     90.78 o
  -1  11   3       39.23      -37.22     74.60 o
   0  11   3    17333.48    19360.60    474.49 o
   1  11   3       31.46       44.60     91.97 o
   2  11   3     2371.81     2481.91    201.74 o
   3  11   3      904.93      866.86    147.77 o
   4  11   3      223.12     -133.00    175.92 o
   5  11   3    38717.73    38564.75   1198.21 o
   6  11   3        0.12     -265.36    176.90 o
   7  11   3        4.48     -286.89    191.26 o
   8  11   3       18.15      -47.50    150.99 o
   9  11   3       78.38      -70.41    126.89 o
  10  11   3      876.88      860.70    191.84 o
  11  11   3       83.47     -231.90    270.70 o
  12  11   3      421.53      374.67    184.56 o
  13  11   3       94.86     -114.63    175.62 o
  14  11   3      927.38     1106.25    285.93 o
 -22  12   3        1.70      -29.85    172.52 o
 -21  12   3      900.54      765.51    199.01 o
 -20  12   3      158.33      282.68    163.48 o
 -19  12   3     9172.75     9007.37    411.26 o
 -18  12   3      261.43      375.23    157.96 o
 -17  12   3     6567.92     7421.93    361.10 o
 -16  12   3     3237.42     3242.26    250.57 o
 -15  12   3     1292.37     1502.56    193.60 o
 -14  12   3    19947.96    20352.36    549.89 o
 -13  12   3        9.10     -107.95    108.85 o
 -12  12   3     5689.69     5421.96    367.64 o
 -11  12   3      204.81      -62.67     98.98 o
 -10  12   3       53.83     -112.37     79.67 o
  -9  12   3    12514.00    12280.01    304.78 o
  -8  12   3      262.40      197.60     78.90 o
  -7  12   3     3872.36     3379.11    183.42 o
  -6  12   3    19653.99    20519.24    478.29 o
  -5  12   3       94.29      -35.31    119.74 o
  -4  12   3    47832.84    50866.01    720.27 o
  -3  12   3      556.65      591.04    139.10 o
  -2  12   3     1640.27     1815.91    161.14 o
  -1  12   3     2681.81     2449.01    189.55 o
   0  12   3       23.94      -84.48    101.50 o
   1  12   3    47340.42    45943.77    896.62 o
   2  12   3       54.02        5.76    165.22 o
   3  12   3     2827.58     2596.65    322.67 o
   4  12   3      658.51      138.65    212.74 o
   6  12   3    16272.89    15836.25    735.80 o
   7  12   3      367.61      232.02    242.13 o
   8  12   3        7.73     -122.18    134.56 o
   9  12   3      442.86      683.43    187.54 o
  10  12   3      655.77      625.46    414.64 o
  11  12   3    32579.00    32557.47   1089.18 o
  12  12   3       59.28      102.89    225.26 o
  13  12   3      264.10      586.13    260.44 o
 -22  13   3      130.64        6.15    178.92 o
 -21  13   3     4343.87     4981.44    351.06 o
 -20  13   3      123.60      209.10    169.54 o
 -19  13   3      493.07      384.05    175.19 o
 -18  13   3       69.59     -148.02    175.21 o
 -17  13   3     1499.16     1620.86    204.56 o
 -16  13   3     1667.13     1521.08    192.96 o
 -15  13   3      733.90      822.65    171.17 o
 -14  13   3     1708.06     1600.22    184.98 o
 -13  13   3       17.59      -63.03    109.00 o
 -12  13   3      673.38      486.39    130.15 o
 -11  13   3      512.52      177.42    107.07 o
 -10  13   3      134.46       86.39     77.76 o
  -9  13   3      296.90      139.20     79.64 o
  -8  13   3    19456.16    19032.76    507.40 o
  -7  13   3     3571.42     3362.21    200.90 o
  -6  13   3    18614.37    17364.94    440.09 o
  -5  13   3     6863.87     5773.89    251.74 o
  -4  13   3       14.98     -111.13     74.08 o
  -3  13   3     6513.09     6156.38    241.49 o
  -2  13   3       32.45      -45.60     75.10 o
  -1  13   3      959.38     1051.51    211.75 o
   0  13   3     2490.46     3204.73    334.85 o
   1  13   3      191.63      192.20    189.53 o
   2  13   3    14783.08    16913.68    719.96 o
   3  13   3        2.46     -306.97    204.65 o
   4  13   3     1452.43     1056.64    316.40 o
   5  13   3     1773.30     1473.13    313.74 o
   6  13   3      294.68      107.50    219.73 o
   7  13   3    10270.91    12065.68    464.56 o
   8  13   3        9.42      -95.34    160.29 o
   9  13   3      349.36      331.05    211.28 o
  10  13   3        6.68      113.63    172.40 o
  11  13   3        0.11      -85.25    213.28 o
  12  13   3     4110.28     5013.26    483.15 o
 -22  14   3      779.42      475.61    216.20 o
 -21  14   3     2036.61     2367.55    278.06 o
 -20  14   3      655.40      563.30    188.08 o
 -19  14   3     2288.95     2122.95    241.10 o
 -18  14   3      497.50      314.81    181.98 o
 -17  14   3     2569.84     2111.87    297.02 o
 -16  14   3      536.50      461.73    153.30 o
 -15  14   3      447.10      267.41    156.06 o
 -14  14   3    10454.14    10012.12    388.30 o
 -13  14   3      643.16      372.23    131.98 o
 -12  14   3     6276.16     6207.65    293.60 o
 -11  14   3       73.47     -176.92    117.94 o
 -10  14   3     2264.26     2293.53    173.30 o
  -9  14   3     2072.57     1926.35    134.59 o
  -8  14   3       98.06       11.83     80.92 o
  -7  14   3    31228.68    31510.43    514.50 o
  -6  14   3      555.61      394.94    163.87 o
  -5  14   3    20989.20    21431.66    510.07 o
  -4  14   3     4005.41     3704.00    216.75 o
  -3  14   3      413.08      477.12    164.17 o
  -2  14   3      868.22      605.34    120.86 o
  -1  14   3      132.92      303.66    211.80 o
   0  14   3      117.42       45.52    228.99 o
   1  14   3     8538.10    10174.10    591.50 o
   2  14   3     1335.92     1387.44    311.34 o
   3  14   3   112945.13   117634.95   2944.73 o
   4  14   3       12.73     -229.33    228.40 o
   5  14   3      761.65      791.89    266.88 o
   6  14   3      546.48      731.73    265.01 o
   7  14   3       80.17      175.35    153.22 o
   8  14   3    13785.25    14114.27    509.69 o
   9  14   3      307.25      382.78    180.26 o
  10  14   3      186.57      297.83    215.82 o
  11  14   3      102.82      -23.04    222.98 o
 -22  15   3       98.37     -247.43    164.95 o
 -21  15   3     1813.09     1724.27    266.13 o
 -20  15   3     2066.14     2314.61    267.84 o
 -19  15   3      903.95      839.86    195.99 o
 -18  15   3      899.49      576.19    177.95 o
 -17  15   3       29.65     -189.98    126.65 o
 -16  15   3     3632.67     3600.87    269.51 o
 -15  15   3     1834.90     1940.92    211.39 o
 -14  15   3     9362.20     8485.12    358.95 o
 -13  15   3      356.04      357.35    188.47 o
 -12  15   3        1.48     -111.77    140.86 o
 -11  15   3     3140.80     3036.31    304.10 o
 -10  15   3        0.31     -162.39    108.26 o
  -9  15   3     2409.19     2414.22    197.77 o
  -8  15   3     2440.58     1745.88    142.78 o
  -7  15   3      428.05      605.91    103.76 o
  -6  15   3    11999.33    11343.78    366.05 o
  -5  15   3      178.63       19.12    104.27 o
  -4  15   3       47.06     -176.27    195.65 o
  -3  15   3     5752.60     6423.15    276.40 o
  -2  15   3      155.26      -64.40    104.24 o
  -1  15   3    66541.84    65699.58   1808.65 o
   0  15   3      534.00      464.98    295.41 o
   1  15   3    12708.68    13346.99    665.44 o
   2  15   3       59.64      -91.09    232.37 o
   4  15   3    10166.27    12100.04    650.70 o
   5  15   3      541.63      676.41    276.71 o
   6  15   3     1129.98     1117.04    216.92 o
   7  15   3      322.87      328.83    178.01 o
   8  15   3       36.72      112.15    223.41 o
   9  15   3    17443.33    19132.06    840.74 o
  10  15   3        8.19      -11.22    221.18 o
 -21  16   3      319.85      206.43    195.99 o
 -20  16   3     4854.78     4740.49    350.93 o
 -19  16   3      512.10      337.64    183.60 o
 -18  16   3     1629.58     1184.39    213.84 o
 -17  16   3     1187.47     1227.52    202.46 o
 -16  16   3       78.56       42.35    136.62 o
 -15  16   3     3026.66     3209.04    536.99 o
 -14  16   3      653.52      570.76    218.58 o
 -13  16   3     4109.41     4314.27    364.91 o
 -12  16   3      793.47      365.37    194.16 o
 -11  16   3      146.55      175.39    135.06 o
 -10  16   3     1083.81      687.42    115.01 o
  -9  16   3     1071.49      890.01    119.54 o
  -8  16   3      379.70      204.34    130.84 o
  -7  16   3    16567.62    17970.07    384.40 o
  -6  16   3      120.04      112.33    166.71 o
  -5  16   3    31975.02    32249.46    685.80 o
  -4  16   3      126.00      -14.48    121.62 o
  -3  16   3    11270.00    12019.24    375.30 o
  -2  16   3     4164.41     4304.20    248.70 o
  -1  16   3      121.08      280.05    249.33 o
   0  16   3     3994.90     4131.00    438.80 o
   1  16   3      124.75     -126.16    231.44 o
   2  16   3     1312.83     1052.68    296.78 o
   3  16   3        1.02     -129.58    230.36 o
   5  16   3       12.29      146.60    152.23 o
   6  16   3       20.08      -13.49    159.35 o
   7  16   3       30.00      -48.81    188.48 o
   8  16   3      181.15      149.90    237.32 o
   9  16   3       12.62       59.73    227.13 o
 -21  17   3      596.83     1127.91    421.52 o
 -20  17   3     1619.41     2065.45    265.90 o
 -19  17   3      774.87      969.56    210.36 o
 -18  17   3      972.91      576.71    182.27 o
 -17  17   3     1409.46     1192.94    194.04 o
 -16  17   3      827.70      377.73    222.72 o
 -15  17   3       20.65      198.16    202.95 o
 -14  17   3     6876.31     6611.54    462.38 o
 -13  17   3     6178.43     7420.15    465.97 o
 -12  17   3     3280.05     3857.11    284.72 o
 -11  17   3    11990.03    12360.13    442.87 o
 -10  17   3       95.26      115.95     95.86 o
  -9  17   3    18539.34    18300.60    397.15 o
  -8  17   3        2.94     -138.84     92.56 o
  -7  17   3     8949.28     9201.89    282.56 o
  -6  17   3       88.70     -137.08     91.56 o
  -5  17   3      700.56      793.36    150.96 o
  -4  17   3      344.52      349.12    126.30 o
  -3  17   3      189.99       25.09    114.10 o
  -2  17   3     1775.08     1643.10    312.32 o
  -1  17   3      240.57      238.18    240.29 o
   0  17   3       69.93     -171.11    230.94 o
   1  17   3     3700.78     3554.25    430.38 o
   2  17   3       42.19     -304.27    224.59 o
   3  17   3       13.35     -135.55    227.26 o
   4  17   3      296.20     -220.28    151.27 o
   5  17   3        4.33     -228.69    152.46 o
   6  17   3     7639.60     7285.72    542.05 o
   7  17   3        0.10      141.81    222.52 o
   8  17   3      108.10      830.02    281.22 o
 -20  18   3      179.64      434.70    222.41 o
 -19  18   3     2380.21     2992.17    389.19 o
 -18  18   3       91.21      115.78    222.59 o
 -17  18   3     1357.91     1806.05    314.03 o
 -16  18   3     1754.74     1612.51    296.11 o
 -15  18   3     9281.86     9424.29    553.17 o
 -14  18   3      742.46     1059.80    236.45 o
 -13  18   3    26220.69    24786.01   1011.55 o
 -12  18   3      873.66     1023.42    606.58 o
 -11  18   3    10784.69    11784.19    441.23 o
 -10  18   3     4799.74     5003.59    264.65 o
  -9  18   3        1.76     -137.47     91.65 o
  -8  18   3      762.89      926.11    129.73 o
  -7  18   3     1900.38     1607.89    146.38 o
  -6  18   3      437.91      354.53    112.98 o
  -5  18   3     2430.88     2047.37    193.36 o
  -4  18   3        5.88     -312.60    208.40 o
  -3  18   3    11488.00    11615.82    663.76 o
  -2  18   3      161.11      247.19    251.99 o
  -1  18   3      309.66      163.22    271.50 o
   0  18   3       25.12     -141.38    234.69 o
   1  18   3       45.01     -221.78    232.23 o
   2  18   3     2147.23     1848.88    233.39 o
   3  18   3       25.17     -208.75    250.43 o
   4  18   3      955.15      855.17    288.16 o
   5  18   3      813.68      526.96    277.63 o
   6  18   3        0.76      468.88    252.14 o
   7  18   3    17003.77    16095.32    812.94 o
 -20  19   3     1586.80     1469.40    312.69 o
 -19  19   3     2406.43     2130.87    339.56 o
 -18  19   3       86.48      -52.54    195.46 o
 -17  19   3     3877.74     3284.78    378.12 o
 -16  19   3      309.51      216.53    210.59 o
 -15  19   3     5164.25     5649.00    370.81 o
 -14  19   3       86.17       73.55    262.21 o
 -13  19   3     3376.61     4139.03    321.42 o
 -12  19   3      112.28       55.41    162.96 o
 -11  19   3        2.60      -71.52    166.58 o
 -10  19   3     1629.40     1433.73    192.77 o
  -9  19   3      200.45       82.51    100.74 o
  -8  19   3      115.93      -14.45     96.71 o
  -7  19   3    11001.59    10022.87    302.80 o
  -6  19   3      970.67     1296.04    200.02 o
  -5  19   3     5163.26     6309.42    335.42 o
  -4  19   3     2518.72     2507.24    241.83 o
  -3  19   3       42.14      214.96    267.89 o
  -2  19   3    18813.16    19084.67    881.88 o
  -1  19   3      684.38      537.30    290.86 o
   0  19   3      897.54      967.12    192.83 o
   1  19   3      606.07        2.48    194.76 o
   2  19   3        0.06     -231.01    154.01 o
   3  19   3      212.72     -290.27    193.51 o
   4  19   3        1.80     -311.18    207.45 o
   5  19   3      110.38        4.06    224.57 o
   6  19   3      142.89      343.64    276.78 o
 -19  20   3     1576.41     2151.25    340.46 o
 -18  20   3      170.05     -226.30    181.43 o
 -17  20   3       70.87     -133.23    168.53 o
 -16  20   3      384.53      157.63    191.19 o
 -15  20   3     3412.67     3310.03    477.30 o
 -14  20   3      456.90      -15.68    174.43 o
 -13  20   3     1703.85     1510.55    224.73 o
 -12  20   3     1049.49     1248.54    206.58 o
 -11  20   3      385.93      315.74    159.46 o
 -10  20   3       21.65     -180.66    120.44 o
  -9  20   3       74.35      -39.04    141.78 o
  -8  20   3      838.49      847.49    202.06 o
  -7  20   3       26.68     -160.99    214.18 o
  -6  20   3     3673.27     3310.26    272.88 o
  -5  20   3      301.38      269.73    280.17 o
  -4  20   3     6137.51     6611.27    360.41 o
  -3  20   3     1832.25     2792.99    429.02 o
  -2  20   3      118.98      540.17    189.92 o
  -1  20   3    15598.56    17303.08    705.85 o
   0  20   3        7.42     -322.19    214.79 o
   1  20   3       43.34     -275.78    183.85 o
   2  20   3      851.69     -194.35    280.37 o
   3  20   3       55.06     -318.29    212.19 o
   4  20   3     3556.71     3758.92    449.39 o
 -18  21   3        2.76      -90.89    182.15 o
 -17  21   3     1372.98     1030.74    231.16 o
 -16  21   3      149.97     -229.67    176.29 o
 -15  21   3     5839.86     5109.49    364.16 o
 -14  21   3      951.40      834.73    213.36 o
 -13  21   3     5311.41     5635.38    359.44 o
 -12  21   3     2802.64     2727.30    263.03 o
 -11  21   3        0.80     -108.93    138.33 o
 -10  21   3     2269.28     1267.54    360.77 o
  -9  21   3      160.72      -60.48    140.65 o
  -8  21   3     1292.15     1564.20    213.32 o
  -7  21   3      544.59      192.17    161.61 o
  -6  21   3      138.40     -238.64    181.09 o
  -5  21   3      304.33      179.31    171.24 o
  -4  21   3      149.65      107.66    285.95 o
  -3  21   3     1876.50     1697.26    472.01 o
  -2  21   3      648.46      585.96    274.93 o
  -1  21   3      493.64      475.21    275.80 o
   0  21   3      547.34      233.83    245.90 o
   1  21   3       37.62     -308.94    247.13 o
   2  21   3      656.65      437.22    263.62 o
 -16  22   3     1413.16     1136.59    239.33 o
 -15  22   3      414.44      139.02    196.27 o
 -14  22   3      317.52      -21.81    179.50 o
 -13  22   3       96.53     -229.92    153.28 o
 -12  22   3     1517.18     1539.18    400.92 o
 -11  22   3     1481.25     1634.80    404.45 o
 -10  22   3       15.54       24.95    286.34 o
  -9  22   3     1361.65     1621.85    386.44 o
  -8  22   3      472.77      778.56    203.83 o
  -7  22   3       43.62     -245.88    189.11 o
  -6  22   3      131.63     -237.99    158.66 o
  -5  22   3        0.84     -265.16    176.77 o
  -4  22   3      127.16     -142.94    184.75 o
  -3  22   3      274.69      379.47    207.64 o
  -2  22   3      116.13       81.56    236.85 o
  -1  22   3     3546.39     4606.09    475.10 o
   0  22   3      638.41      717.27    304.44 o
 -14  23   3      428.40      592.77    371.91 o
 -13  23   3      135.39      370.62    345.19 o
 -12  23   3       65.68      368.40    333.49 o
 -11  23   3      211.09       67.60    315.16 o
 -10  23   3     3273.05     3779.81    529.75 o
  -9  23   3      949.18      728.75    369.10 o
  -8  23   3     3122.43     2916.55    403.43 o
  -7  23   3      200.45     -178.96    187.65 o
  -6  23   3     1391.51      959.10    342.94 o
  -5  23   3     2793.67     2876.72    308.21 o
  -4  23   3        0.64      -20.67    244.58 o
  -3  23   3    11727.45    13517.87    729.85 o
  -2  23   3        1.72      326.90    275.13 o
 -11  24   3     3618.21     5124.83    614.94 o
 -10  24   3     4137.05     4795.16    611.17 o
  -9  24   3     4413.86     5318.35    651.85 o
  -8  24   3       15.74     -288.13    378.87 o
  -7  24   3     1952.23     1713.85    361.70 o
  -6  24   3        4.82     -314.89    209.93 o
   6 -25   4      916.40     1096.20    394.86 o
   7 -25   4       49.38        4.92    327.73 o
   8 -25   4      179.42      236.44    355.89 o
   9 -25   4       79.00      157.88    350.76 o
  10 -25   4     2148.54     1676.97    452.64 o
  11 -25   4      720.45      922.12    403.22 o
   2 -24   4      219.49      243.30    383.94 o
   3 -24   4     2482.15     2521.97    483.54 o
   4 -24   4      162.99      -17.72    324.76 o
   5 -24   4       16.54     -161.25    306.31 o
   6 -24   4       79.70      -11.81    298.71 o
   7 -24   4        0.20     -411.65    274.43 o
   8 -24   4      162.26      250.19    343.76 o
   9 -24   4     1107.98     1244.75    407.32 o
  10 -24   4        0.60      331.64    344.91 o
  11 -24   4      252.77      258.37    310.96 o
  12 -24   4        8.04      381.36    356.60 o
  13 -24   4      815.64      566.98    392.69 o
  14 -24   4      224.22      759.90    410.05 o
  -1 -23   4       58.16      -78.90    318.80 o
   0 -23   4      140.34     -231.19    321.12 o
   1 -23   4      879.52      861.16    382.10 o
   2 -23   4     2629.14     2627.05    467.40 o
   3 -23   4      385.49      473.04    341.32 o
   4 -23   4      171.45     -137.74    286.93 o
   5 -23   4        9.76     -245.69    296.99 o
   6 -23   4      251.64        6.83    311.73 o
   7 -23   4     1560.70     1031.15    385.11 o
   8 -23   4     1551.76     1021.57    403.01 o
   9 -23   4      886.70      836.37    399.76 o
  10 -23   4     2618.38     3512.93    538.83 o
  11 -23   4     4622.67     5893.46    653.58 o
  12 -23   4     5512.35     5366.31    638.88 o
  13 -23   4     1803.67     2058.75    467.01 o
  14 -23   4      547.51      191.87    355.71 o
  15 -23   4      157.61       82.70    350.04 o
  16 -23   4       23.02     -178.95    349.68 o
  -3 -22   4      613.52      626.48    390.46 o
  -2 -22   4      463.60      920.95    399.49 o
  -1 -22   4      373.28      147.64    363.14 o
   0 -22   4       18.00     -192.39    295.15 o
   1 -22   4      446.85      664.38    353.20 o
   2 -22   4      916.47      607.31    353.76 o
   3 -22   4     2153.32     2532.99    444.15 o
   4 -22   4      675.43      233.78    321.69 o
   5 -22   4     2769.20     2193.95    443.13 o
   6 -22   4        6.56     -192.19    310.48 o
   7 -22   4      966.55      517.13    383.31 o
   8 -22   4     3892.46     3132.74    513.20 o
   9 -22   4     1403.39      984.07    385.34 o
  10 -22   4    13187.13    11879.01    794.79 o
  11 -22   4      141.99      338.82    372.51 o
  12 -22   4     6298.54     6611.15    658.26 o
  13 -22   4      105.20       -1.75    333.67 o
  14 -22   4      436.96      281.40    345.82 o
  15 -22   4      337.65      394.14    383.78 o
  16 -22   4     1299.86     1628.72    259.90 o
  17 -22   4     2043.66     2523.19    239.18 o
  -5 -21   4       41.74     -234.50    323.20 o
  -4 -21   4     2386.04     2465.21    478.70 o
  -3 -21   4      126.53      300.17    368.43 o
  -2 -21   4     4218.10     4527.70    557.49 o
  -1 -21   4     3514.23     4179.29    525.40 o
   0 -21   4      359.40      524.31    341.80 o
   1 -21   4     5368.55     5332.70    562.68 o
   2 -21   4      543.88      861.13    338.14 o
   3 -21   4     3758.68     4349.96    521.31 o
   4 -21   4     3612.61     3738.59    511.53 o
   6 -21   4     1301.36       24.74    339.43 o
   7 -21   4      554.74     -405.11    318.75 o
   8 -21   4      568.30     -200.32    283.47 o
   9 -21   4      308.15     -234.72    310.75 o
  10 -21   4     1683.58     2247.46    450.18 o
  11 -21   4        0.30       -2.82    311.71 o
  12 -21   4       21.09      -37.15    280.25 o
  13 -21   4       19.26       92.66    321.05 o
  14 -21   4     1120.30     1438.08    343.38 o
  15 -21   4     1379.59     1601.95    194.53 o
  16 -21   4     1512.01     1372.76    193.95 o
  17 -21   4      994.73     1211.78    196.77 o
  18 -21   4     8175.71     8938.88    390.04 o
  -6 -20   4       23.83      -39.28    327.69 o
  -5 -20   4     1456.37     1489.07    429.53 o
  -4 -20   4      343.68      299.85    358.93 o
  -3 -20   4     6338.18     5575.81    585.00 o
  -2 -20   4      696.37      427.32    339.70 o
  -1 -20   4     3707.71     3860.77    509.39 o
   0 -20   4     6101.44     6842.67    603.41 o
   1 -20   4      396.05      447.52    327.23 o
   2 -20   4     9906.38    10041.24    692.28 o
   3 -20   4       18.04     -331.68    285.74 o
   4 -20   4       80.13     -380.42    253.61 o
   5 -20   4      177.90     -284.40    236.70 o
   6 -20   4       22.61     -332.28    221.52 o
   7 -20   4     2216.99     1978.14    397.02 o
   8 -20   4     2172.67     1864.49    400.12 o
   9 -20   4     2840.48     2984.66    463.40 o
  10 -20   4     9907.11     9407.77    673.63 o
  11 -20   4      808.71      541.12    328.41 o
  12 -20   4     7044.18     7488.03    412.32 o
  13 -20   4       33.02      -42.00    115.39 o
  14 -20   4     1254.26      941.26    157.56 o
  15 -20   4      216.65      105.46    134.07 o
  16 -20   4      491.68      453.82    156.76 o
  17 -20   4     2621.93     2309.82    220.18 o
  18 -20   4        9.33       33.84    153.63 o
  19 -20   4     1695.60     1488.58    245.07 o
  -7 -19   4     4518.58     4182.25    567.47 o
  -6 -19   4      409.49      361.90    340.25 o
  -5 -19   4     1435.22     2137.57    442.55 o
  -4 -19   4     3425.08     3729.41    510.04 o
  -3 -19   4        5.58     -312.37    285.41 o
  -2 -19   4     4289.42     3987.19    504.64 o
  -1 -19   4       34.36       33.40    298.37 o
   0 -19   4     1001.69      991.82    348.97 o
   1 -19   4       60.68     -375.08    250.05 o
   2 -19   4       51.37       12.15    265.23 o
   3 -19   4     2550.16     2548.92    396.45 o
   4 -19   4      992.64      939.71    318.24 o
   5 -19   4     6878.76     6527.14    533.05 o
   6 -19   4     7583.24     7886.99    577.88 o
   7 -19   4     1560.02     1360.60    327.52 o
   8 -19   4     7409.94     6287.41    571.56 o
   9 -19   4      842.73      631.20    330.69 o
  10 -19   4    11376.01    11462.99    417.23 o
  11 -19   4     4675.74     5146.25    307.72 o
  12 -19   4     2563.22     3443.42    295.48 o
  13 -19   4       86.25        0.09    118.26 o
  14 -19   4       82.74     -128.27    166.98 o
  15 -19   4      228.87       47.71    130.21 o
  16 -19   4      171.71      -10.89    123.46 o
  17 -19   4       89.85       12.39    154.32 o
  18 -19   4       76.00      154.45    171.59 o
  19 -19   4      248.25        9.35    192.07 o
  20 -19   4      167.90     -207.42    198.37 o
  -9 -18   4      670.16      954.45    398.41 o
  -8 -18   4       68.07      109.17    332.49 o
  -7 -18   4      238.63      344.75    346.36 o
  -6 -18   4     8862.79     9983.79    726.17 o
  -5 -18   4        7.09      346.14    339.04 o
  -4 -18   4     1224.44     1609.48    399.12 o
  -3 -18   4        0.34      419.42    320.09 o
  -2 -18   4       76.69     -401.58    267.72 o
  -1 -18   4     3303.03     2737.28    416.53 o
   0 -18   4       77.66     -121.61    248.12 o
   1 -18   4     4512.27     4734.25    486.12 o
   2 -18   4    16957.87    19673.83    893.97 o
   3 -18   4     2457.88     3336.54    451.58 o
   4 -18   4    22032.52    21900.56    946.09 o
   5 -18   4      414.54       -1.61    217.45 o
   6 -18   4     6543.04     6309.87    521.31 o
   7 -18   4     3564.86     3861.97    449.36 o
   8 -18   4      178.48       91.57    119.88 o
   9 -18   4      419.20      508.15    168.51 o
  10 -18   4      300.04       68.14    124.32 o
  11 -18   4      165.27       15.44    106.84 o
  12 -18   4      165.25       96.46    113.43 o
  13 -18   4      740.83      588.09    136.68 o
  14 -18   4      454.22      204.99    128.70 o
  15 -18   4      981.09      861.72    173.68 o
  16 -18   4       40.30      -98.20    136.29 o
  17 -18   4     5226.72     5676.98    339.86 o
  18 -18   4     1286.02     1541.05    228.43 o
  19 -18   4      373.61      -33.65    169.22 o
  20 -18   4      130.42     -258.12    172.08 o
 -10 -17   4       34.66       40.84    338.48 o
  -9 -17   4      222.36      520.33    374.06 o
  -8 -17   4       22.20       16.31    322.34 o
  -7 -17   4      187.89      318.14    340.07 o
  -6 -17   4      631.05      730.24    356.57 o
  -5 -17   4     9037.94    11059.81    735.79 o
  -4 -17   4      200.69      376.79    319.44 o
  -3 -17   4     2493.34     1759.82    383.33 o
  -2 -17   4     1322.54     1136.17    321.76 o
  -1 -17   4       41.94     -306.16    225.52 o
   0 -17   4     1984.29     2176.48    378.00 o
   1 -17   4      158.33     -147.42    252.99 o
   2 -17   4    17463.58    17465.74    820.30 o
   3 -17   4     8536.99     8617.40    577.13 o
   4 -17   4      962.29     1200.64    285.19 o
   5 -17   4     1325.95     1458.49    294.07 o
   6 -17   4      303.42      -29.04    172.35 o
   7 -17   4       20.40     -123.91    133.43 o
   8 -17   4      328.66        9.31    104.69 o
   9 -17   4      489.80      285.77    103.03 o
  10 -17   4     5968.25     5532.31    234.68 o
  11 -17   4     1343.08     1483.88    150.64 o
  12 -17   4     3975.06     3953.76    221.09 o
  13 -17   4     4228.44     4709.56    245.10 o
  14 -17   4     1847.44     1733.04    282.53 o
  15 -17   4     1186.78      810.48    168.48 o
  16 -17   4      624.30      677.25    165.48 o
  17 -17   4     2965.40     3284.60    274.13 o
  18 -17   4     2797.96     2496.67    250.84 o
  19 -17   4      165.33      111.94    180.69 o
  20 -17   4     1428.75     1226.76    241.27 o
  21 -17   4      251.95      -83.40    306.31 o
 -11 -16   4       71.60      -36.76    320.96 o
 -10 -16   4      133.43      176.92    326.98 o
  -9 -16   4     7557.31     8188.97    676.90 o
  -8 -16   4      355.10      483.21    354.96 o
  -7 -16   4     2622.46     2458.82    444.66 o
  -6 -16   4     5067.38     5602.52    561.19 o
  -5 -16   4        4.28      172.17    304.12 o
  -4 -16   4    29740.69    30732.25   1179.45 o
  -3 -16   4       24.93     -240.57    237.88 o
  -2 -16   4       69.43     -301.33    222.88 o
  -1 -16   4        4.48     -218.03    217.46 o
   0 -16   4        0.24     -192.21    221.38 o
   1 -16   4     1535.82     1453.49    308.98 o
   2 -16   4      278.76      594.13    229.44 o
   3 -16   4       67.36      446.70    235.19 o
   4 -16   4      882.04      927.80    252.60 o
   5 -16   4       56.32     -139.33     92.89 o
   6 -16   4      170.09      -42.55     92.85 o
   7 -16   4        2.22     -120.15     80.10 o
   8 -16   4      308.64      -71.39    161.20 o
   9 -16   4     3697.25     3558.62    190.75 o
  10 -16   4     4464.98     4887.85    218.52 o
  11 -16   4    21057.62    19458.69    432.08 o
  12 -16   4     1118.49     1113.37    145.11 o
  13 -16   4     8902.07     9312.70    350.37 o
  14 -16   4    12250.81    11980.19    423.04 o
  15 -16   4     2579.72     3440.87    254.87 o
  16 -16   4     6611.86     6046.34    319.73 o
  17 -16   4      323.35      232.23    146.72 o
  18 -16   4        3.01     -165.60    143.80 o
  19 -16   4      434.32      339.41    189.24 o
  20 -16   4      132.90      -50.47    174.88 o
  21 -16   4      154.54       98.15    194.22 o
 -12 -15   4      302.68      440.12    348.47 o
 -11 -15   4      247.21      241.60    338.54 o
 -10 -15   4      327.29      254.35    335.78 o
  -9 -15   4      199.62     -421.33    282.02 o
  -8 -15   4    15232.03    16801.52    888.13 o
  -7 -15   4       22.91      113.56    312.01 o
  -6 -15   4     4561.82     5351.83    536.73 o
  -5 -15   4     3269.35     3283.78    442.97 o
  -4 -15   4       16.79       -7.51    235.83 o
  -3 -15   4     2119.62     1330.02    304.65 o
  -2 -15   4        0.03     -291.12    194.08 o
  -1 -15   4     1857.26     1522.98    300.91 o
   0 -15   4     3593.47     3664.64    402.17 o
   1 -15   4      301.06     -110.56    220.55 o
   2 -15   4    77503.05    78960.53   2125.95 o
   3 -15   4     1754.10     1297.99    301.55 o
   4 -15   4     4865.06     5189.71    217.92 o
   5 -15   4       31.81      -94.83    114.86 o
   6 -15   4       27.76     -164.56    133.78 o
   7 -15   4     8959.08     8482.24    244.71 o
   8 -15   4      141.81       -5.09     77.58 o
   9 -15   4     9258.63     8297.81    256.22 o
  10 -15   4     4434.38     4597.86    208.92 o
  11 -15   4     4179.87     3839.48    207.48 o
  12 -15   4    12909.89    11307.18    382.20 o
  13 -15   4       30.52        3.21    115.24 o
  14 -15   4     6068.21     5774.78    301.84 o
  15 -15   4     1763.70     1416.51    207.93 o
  16 -15   4     2863.00     2199.59    217.79 o
  17 -15   4     1781.94     1656.87    203.81 o
  18 -15   4      419.44      313.06    174.21 o
  19 -15   4     9942.91    11978.20    587.00 o
  20 -15   4     9375.93     9551.94    449.39 o
  21 -15   4     7085.54     9170.18    465.68 o
 -13 -14   4      410.78      377.25    347.57 o
 -12 -14   4     4970.82     5627.21    625.07 o
 -11 -14   4       20.90     -429.58    286.38 o
 -10 -14   4       27.86     -415.86    277.24 o
  -9 -14   4      217.62        6.96    307.39 o
  -8 -14   4      229.08     -398.76    265.84 o
  -7 -14   4      401.45      477.33    309.90 o
  -6 -14   4      118.70      -90.73    240.62 o
  -5 -14   4      900.65      663.77    280.65 o
  -4 -14   4      320.40      112.81    223.75 o
  -3 -14   4      105.26     -169.66    199.93 o
  -2 -14   4      155.99     -210.11    197.86 o
  -1 -14   4      117.11      -65.50    203.03 o
   0 -14   4     6515.54     6558.41    453.47 o
   1 -14   4    14600.32    14746.31    665.61 o
   2 -14   4      677.24      604.23     94.45 o
   3 -14   4    83875.77    80968.74   1269.60 o
   4 -14   4     2317.66     2092.10    301.71 o
   5 -14   4    12853.15    13541.15    354.80 o
   6 -14   4     6647.53     6385.74    250.92 o
   7 -14   4      126.16       34.53    123.50 o
   8 -14   4     9940.63     9255.36    255.24 o
   9 -14   4     1084.41     1386.46    152.98 o
  10 -14   4      551.40      786.61    128.52 o
  11 -14   4     4429.36     4458.41    244.56 o
  12 -14   4        8.61     -166.05    110.70 o
  13 -14   4      784.66      579.82    137.83 o
  14 -14   4      505.63      345.39    141.80 o
  15 -14   4     1819.40     2063.04    250.80 o
  16 -14   4     5668.64     6164.91    326.37 o
  17 -14   4      683.96      636.88    173.11 o
  18 -14   4     6381.36     6686.39    364.55 o
  19 -14   4       22.64       80.60    146.16 o
  20 -14   4     5478.75     5600.20    358.14 o
  21 -14   4     4475.42     5061.73    376.95 o
  22 -14   4     6912.68     8745.99    473.73 o
 -14 -13   4        3.06      137.30    344.47 o
 -13 -13   4      721.97      876.42    379.67 o
 -12 -13   4      246.98     -186.76    307.36 o
 -11 -13   4     2615.84     2439.47    450.10 o
  -9 -13   4      329.80     -243.20    288.82 o
  -8 -13   4      204.06     -100.91    231.03 o
  -7 -13   4       48.92       -0.88    233.69 o
  -6 -13   4    21180.46    20261.48    876.04 o
  -5 -13   4      326.17      104.69    223.64 o
  -4 -13   4       36.82     -131.34    201.49 o
  -3 -13   4     3235.82     3505.75    377.59 o
  -2 -13   4      213.30     -110.12    197.43 o
  -1 -13   4    19737.08    22107.37    848.66 o
   0 -13   4      980.08      739.49    133.79 o
   1 -13   4     7870.69     7920.37    224.74 o
   2 -13   4    11441.72    11164.66    285.36 o
   3 -13   4      137.91      145.13     72.72 o
   4 -13   4    21568.67    22008.77    461.71 o
   5 -13   4       84.87       18.11    133.75 o
   6 -13   4      796.31      528.23    103.18 o
   7 -13   4      163.55       44.60     69.34 o
   8 -13   4       62.99      140.60     78.62 o
   9 -13   4    27511.78    25924.98    468.44 o
  10 -13   4     2458.60     2615.57    181.30 o
  11 -13   4    22646.39    24932.46    560.72 o
  12 -13   4    11577.37    12456.68    384.53 o
  13 -13   4     1289.72     1595.69    171.82 o
  14 -13   4     8884.34     8879.79    349.27 o
  15 -13   4       16.61     -176.47    117.65 o
  16 -13   4     3070.90     3549.02    264.71 o
  17 -13   4      105.24     -105.82    131.22 o
  18 -13   4      139.87      225.17    161.35 o
  19 -13   4      189.48       47.46    156.65 o
  20 -13   4       56.84      -59.02    168.01 o
  21 -13   4      213.41       67.16    176.85 o
  22 -13   4        1.44     -222.53    172.55 o
 -15 -12   4     1104.66      611.62    389.63 o
 -14 -12   4      528.09      747.71    373.47 o
 -13 -12   4       11.21     -106.14    304.10 o
 -12 -12   4       66.59       96.71    302.48 o
 -11 -12   4       17.46     -364.11    285.98 o
 -10 -12   4     7121.82     7424.80    605.76 o
  -9 -12   4       37.91     -340.07    226.72 o
  -8 -12   4      126.53     -266.09    224.23 o
  -7 -12   4      385.64      167.33    236.46 o
  -6 -12   4       99.24      -70.04    204.65 o
  -5 -12   4    27030.51    29311.65   1046.30 o
  -4 -12   4      546.16      239.86    210.80 o
  -3 -12   4      226.69      110.16    198.56 o
  -2 -12   4     5630.37     5804.87    427.93 o
  -1 -12   4      124.87     -131.31    175.85 o
   0 -12   4    27447.96    28173.50    502.22 o
   1 -12   4      949.08      865.88     84.07 o
   2 -12   4      108.70      308.89     71.92 o
   3 -12   4     2867.89     2650.61    404.95 o
   4 -12   4     1325.66     1406.63    119.75 o
   5 -12   4     8723.49     8512.05    209.49 o
   6 -12   4      806.47      900.70     88.62 o
   7 -12   4    15626.32    16214.88    322.97 o
   8 -12   4    29639.03    28260.79    482.78 o
   9 -12   4     3925.91     3718.27    197.25 o
  10 -12   4    62217.57    62855.23   1049.45 o
  11 -12   4      912.68     1034.69    133.15 o
  12 -12   4     9779.08    10687.27    359.53 o
  13 -12   4     4364.49     4436.69    253.55 o
  14 -12   4      234.98      176.69    186.83 o
  15 -12   4     6120.92     6330.97    462.33 o
  16 -12   4        4.55     -260.65    174.94 o
  17 -12   4      711.17      910.66    176.90 o
  18 -12   4     5078.52     5321.36    326.09 o
  19 -12   4     3935.83     4750.78    321.81 o
  20 -12   4      547.00      410.69    207.60 o
  21 -12   4     1132.00     1108.66    227.43 o
  22 -12   4      422.88      311.79    203.96 o
 -15 -11   4       22.21     -444.65    296.43 o
 -14 -11   4    30845.54    31849.01   1337.48 o
 -13 -11   4      294.89      160.18    319.76 o
 -12 -11   4     1067.93     1257.71    381.29 o
 -11 -11   4     1088.35      429.87    324.39 o
 -10 -11   4        1.44      -83.75    223.03 o
  -9 -11   4    18948.55    19373.90    870.62 o
  -8 -11   4        2.17     -140.17    203.12 o
  -7 -11   4       67.10      117.46    208.14 o
  -6 -11   4      343.18      426.27    209.62 o
  -5 -11   4     1011.34     1194.61    241.54 o
  -4 -11   4     2684.30     3592.27    361.73 o
  -3 -11   4      665.83      594.77    209.09 o
  -2 -11   4      424.86      308.18    170.87 o
  -1 -11   4      221.09      309.17     53.80 o
   0 -11   4      302.80      282.14     54.69 o
   1 -11   4   122214.35   121506.78   1772.56 o
   2 -11   4      186.10      174.74     60.83 o
   3 -11   4    16047.38    16723.29    375.48 o
   4 -11   4     5178.49     5094.65    150.00 o
   5 -11   4      362.74       66.01     57.82 o
   6 -11   4   144926.47   144158.08   1988.81 o
   7 -11   4      422.33      183.16     66.60 o
   8 -11   4    13853.34    13269.83    340.27 o
   9 -11   4      149.74      182.68     80.34 o
  10 -11   4     1377.28     1721.63    149.94 o
  11 -11   4     8721.84     8231.82    194.83 o
  12 -11   4       30.13     -196.33    130.88 o
  13 -11   4     2778.77     2532.18    216.24 o
  14 -11   4     2516.99     2104.54    204.00 o
  15 -11   4       71.33     -176.89    117.93 o
  16 -11   4    10081.98     9799.29    385.18 o
  17 -11   4      254.64      121.11    140.74 o
  18 -11   4     5972.25     5803.14    331.86 o
  19 -11   4     2529.82     2407.17    243.79 o
  20 -11   4      545.41      413.52    191.29 o
  21 -11   4     3067.86     3564.76    304.60 o
  22 -11   4       26.74     -106.39    172.48 o
 -15 -10   4      679.35      749.11    382.70 o
 -14 -10   4       90.24       76.94    315.15 o
 -13 -10   4    55917.25    55017.13   1809.20 o
 -12 -10   4       23.07     -144.28    268.64 o
 -11 -10   4       11.02       49.55    266.31 o
 -10 -10   4      116.65      -18.25    202.32 o
  -9 -10   4     1461.03     1674.68    313.79 o
  -8 -10   4     5963.36     6898.44    493.04 o
  -7 -10   4      240.06       59.94    206.26 o
  -6 -10   4     1651.79     1468.20    270.39 o
  -5 -10   4     3419.41     3307.38    701.24 o
  -4 -10   4     1169.35     1194.18    113.52 o
  -3 -10   4    77033.82    82712.09   2106.50 o
  -2 -10   4      469.59      372.05    184.06 o
  -1 -10   4    12737.38    12846.68    434.80 o
   0 -10   4     1013.37      569.35     56.98 o
   1 -10   4      176.14       97.11     49.89 o
   2 -10   4    17187.30    17872.83    348.97 o
   3 -10   4       30.74      -22.66     39.58 o
   4 -10   4     2354.31     2417.88    108.96 o
   5 -10   4     5863.16     5379.60    158.29 o
   6 -10   4     5150.83     4904.74    160.55 o
   7 -10   4    11318.81    12309.32    302.97 o
   8 -10   4     2291.08     2475.11    151.43 o
   9 -10   4        2.27      -77.09     72.27 o
  10 -10   4      605.89      401.06     93.84 o
  11 -10   4      874.43      881.02     77.60 o
  12 -10   4      717.94      457.82    140.62 o
  13 -10   4      171.61     -114.03    103.04 o
  14 -10   4    20572.23    20788.25    765.13 o
  15 -10   4    14064.61    13145.39    431.92 o
  16 -10   4     3967.93     4304.69    332.99 o
  17 -10   4     1842.98     1869.82    211.23 o
  18 -10   4      191.60       15.75    142.69 o
  19 -10   4      790.01      352.95    172.13 o
  20 -10   4     1637.19     1448.76    285.25 o
  21 -10   4      432.51      323.11    184.58 o
  22 -10   4     3336.27     3365.29    309.34 o
 -15  -9   4       33.49     -132.66    311.90 o
 -14  -9   4     1918.21     1766.17    424.79 o
 -13  -9   4     1783.59     2175.81    403.36 o
 -12  -9   4     5166.21     4897.08    505.11 o
 -11  -9   4      329.22      266.25    250.30 o
 -10  -9   4      119.08       18.83    219.42 o
  -9  -9   4      509.16      586.31    238.58 o
  -8  -9   4      286.47      442.18    202.23 o
  -7  -9   4    75554.17    73128.72   1230.60 o
  -6  -9   4       50.77       80.27     74.49 o
  -5  -9   4     7583.21     8807.56    254.14 o
  -4  -9   4     5687.96     5415.15    179.40 o
  -3  -9   4      428.17      392.98     71.31 o
  -2  -9   4    75201.60    74863.73   1891.20 o
  -1  -9   4      180.83      108.01     41.01 o
   0  -9   4     5771.94     6229.55    194.17 o
   1  -9   4     1239.22     1221.33    154.70 o
   2  -9   4      341.58      314.35     56.04 o
   3  -9   4    36104.58    34846.95    476.72 o
   4  -9   4      149.49       51.87     49.92 o
   5  -9   4    10279.07     9404.47    203.86 o
   6  -9   4     6210.78     5023.88    179.52 o
   7  -9   4     2531.83     2148.57    135.75 o
   8  -9   4    46205.58    46869.40    785.57 o
   9  -9   4      188.69      162.63     71.32 o
  10  -9   4     4097.16     4908.43    151.68 o
  11  -9   4      156.35      -35.56     62.45 o
  12  -9   4      105.97      -40.65     94.77 o
  13  -9   4    35310.09    36596.80    745.42 o
  14  -9   4      724.47      792.22    149.78 o
  15  -9   4    13531.67    14117.37    448.83 o
  16  -9   4      642.63      452.09    144.17 o
  17  -9   4     1047.60      773.79    212.47 o
  18  -9   4     1683.60     1371.55    223.20 o
  19  -9   4      164.02        7.07    143.12 o
  20  -9   4       41.06      -94.66    149.81 o
  21  -9   4     3144.19     3065.27    313.63 o
  22  -9   4      229.14      284.39    198.87 o
 -15  -8   4      567.88      656.71    367.51 o
 -14  -8   4       14.38      124.21    313.46 o
 -13  -8   4       22.18      819.55    328.03 o
 -12  -8   4       23.79      -77.47    236.27 o
 -11  -8   4     2481.37     2832.21    373.93 o
 -10  -8   4      133.43      -65.54     69.97 o
  -9  -8   4     1470.19     1454.80    108.04 o
  -8  -8   4     1503.49     1244.61    129.90 o
  -7  -8   4     1412.66     1513.92    246.22 o
  -6  -8   4    27563.08    31747.88    611.66 o
  -5  -8   4      408.59      340.76     69.87 o
  -4  -8   4     1414.35     1646.92    208.63 o
  -3  -8   4     3499.60     3244.06    119.44 o
  -2  -8   4      312.58      355.98    149.42 o
  -1  -8   4    11517.46    12491.09    237.53 o
   0  -8   4       86.86       19.03     54.33 o
   1  -8   4    14959.98    13663.55    265.21 o
   2  -8   4     4687.31     3862.09    161.45 o
   3  -8   4      299.45      254.56     42.74 o
   4  -8   4   138764.23   140393.47   1649.36 o
   5  -8   4     4316.42     4198.22    155.27 o
   6  -8   4    41251.55    43247.70   1102.87 o
   7  -8   4     8628.40     7842.58    232.07 o
   8  -8   4       17.33      -87.27     58.18 o
   9  -8   4      190.05       49.99     93.36 o
  10  -8   4      629.02      385.41     54.84 o
  11  -8   4      325.82      155.16     77.73 o
  12  -8   4     1956.37     2022.13    168.19 o
  13  -8   4      269.92       58.21    141.11 o
  14  -8   4     9413.96    10093.14    378.21 o
  15  -8   4        0.94     -183.36    122.24 o
  16  -8   4      123.50      157.36    138.02 o
  17  -8   4      676.33      533.21    167.74 o
  18  -8   4      533.17      527.27    160.92 o
  19  -8   4       40.47      -99.27    130.96 o
  20  -8   4      111.72       92.61    200.17 o
  21  -8   4     5823.32     6247.95    376.54 o
  22  -8   4    10439.19     9960.85    629.52 o
 -14  -7   4        6.98      122.25    279.59 o
 -13  -7   4      733.50     1175.51    327.07 o
 -12  -7   4      214.38      155.30     86.44 o
 -11  -7   4      565.98      642.25     96.60 o
 -10  -7   4     8561.39     9152.30    239.18 o
  -9  -7   4       40.23      -89.88     59.92 o
  -8  -7   4      460.60      343.58     70.43 o
  -7  -7   4     6539.47     6568.36    189.00 o
  -6  -7   4        7.12       25.60     46.32 o
  -5  -7   4    65891.66    66053.90   1077.59 o
  -4  -7   4      840.48     1041.05     92.80 o
  -3  -7   4       59.43       36.91     39.10 o
  -2  -7   4      189.05      262.61    128.04 o
  -1  -7   4       27.53       22.00     99.96 o
   0  -7   4   116225.86   121252.64   1780.29 o
   1  -7   4      191.88      209.64     29.04 o
   2  -7   4     6533.91     6487.61    129.77 o
   3  -7   4    17429.28    16802.60    395.45 o
   4  -7   4      115.07      -21.16     38.26 o
   5  -7   4   173990.67   181907.80   2474.23 o
   6  -7   4     1758.56     1141.33     94.91 o
   7  -7   4     6595.85     6353.89    210.25 o
   8  -7   4      708.96      604.94     93.93 o
   9  -7   4      343.68      166.84     81.18 o
  10  -7   4     9977.85    11486.60    234.55 o
  11  -7   4      321.82      202.37     83.47 o
  12  -7   4     8811.18     9595.28    321.69 o
  13  -7   4    22017.83    20518.45    513.92 o
  14  -7   4      679.05      640.26    142.24 o
  15  -7   4    26349.78    25796.61    812.24 o
  16  -7   4       65.09       57.75    129.90 o
  17  -7   4     7807.44     7604.69    348.92 o
  18  -7   4     4421.55     5014.59    309.29 o
  19  -7   4      318.40      273.00    150.71 o
  20  -7   4     9372.59     9932.92    444.13 o
  21  -7   4        5.65      165.45    172.33 o
  22  -7   4     2341.80     2305.64    269.42 o
 -14  -6   4       25.56      172.54    138.25 o
 -13  -6   4     1880.15     1932.11    145.75 o
 -12  -6   4      236.78       37.95     74.51 o
 -11  -6   4      738.29      716.90    138.71 o
 -10  -6   4      748.95      654.51     97.47 o
  -9  -6   4    16440.78    15175.54    302.28 o
  -8  -6   4       69.31      166.04     80.46 o
  -7  -6   4     6721.84     6772.16    172.94 o
  -6  -6   4      751.02      646.21     62.84 o
  -5  -6   4      169.24      204.01     42.05 o
  -4  -6   4   162393.17   180313.16   2074.60 o
  -3  -6   4       73.22       31.08     35.21 o
  -2  -6   4     5257.33     4648.90    275.67 o
  -1  -6   4    13709.32    11582.14    422.33 o
   0  -6   4      353.94      152.36     22.77 o
   1  -6   4    36037.14    39261.83    490.09 o
   2  -6   4        0.17      -36.33     24.22 o
   3  -6   4    12518.93    12098.92    203.74 o
   4  -6   4      209.58      156.42     40.75 o
   5  -6   4     3350.15     3365.71    135.27 o
   6  -6   4    41149.70    48332.83    770.27 o
   7  -6   4       15.43      -56.87     37.91 o
   8  -6   4       42.79       15.48     41.47 o
   9  -6   4     7468.45     8663.33    181.35 o
  10  -6   4      246.24      118.15     41.86 o
  11  -6   4    36855.52    38868.05    536.06 o
  12  -6   4     2117.79     2695.66    308.97 o
  13  -6   4    33527.31    34068.77    706.00 o
  14  -6   4    34591.79    35038.55    740.75 o
  15  -6   4     2928.77     2741.00    224.53 o
  16  -6   4    11638.58    12770.60    436.41 o
  17  -6   4      605.82      414.39    142.45 o
  18  -6   4      816.02      699.55    168.76 o
  19  -6   4       71.30      -39.61    127.70 o
  20  -6   4      279.86      503.37    170.55 o
  21  -6   4      694.60     1004.32    206.68 o
  22  -6   4        9.19       39.93    180.16 o
 -15  -5   4     1501.70     1714.16    172.34 o
 -14  -5   4      250.46       49.04    104.94 o
 -13  -5   4    23117.58    22872.62    455.35 o
 -12  -5   4       41.12     -108.59    130.92 o
 -11  -5   4      497.86      397.07     86.90 o
 -10  -5   4      637.72      468.00     78.93 o
  -9  -5   4      115.92       33.67     37.76 o
  -8  -5   4   147741.61   157007.61   4327.49 o
  -7  -5   4      104.27       89.15     47.33 o
  -6  -5   4       26.80      -26.57     38.80 o
  -5  -5   4      609.84      528.73     50.23 o
  -4  -5   4      332.09      400.84     39.55 o
  -3  -5   4     3448.21     2866.48     70.72 o
  -2  -5   4      184.05      146.69     81.71 o
  -1  -5   4      564.08      588.99    101.05 o
   0  -5   4     2436.96     2192.62     53.50 o
   1  -5   4      104.07       22.25     20.84 o
   2  -5   4      128.13      260.84     37.60 o
   3  -5   4      100.15      150.04     45.37 o
   4  -5   4     4170.18     4722.26    154.30 o
   5  -5   4     9349.60     8822.80    374.14 o
   6  -5   4     2035.82     1959.45     85.15 o
   7  -5   4   133883.70   142808.77   1612.50 o
   8  -5   4      111.05      167.80     43.63 o
   9  -5   4     7346.47     7395.23    192.77 o
  10  -5   4     7455.44     7475.96    170.25 o
  11  -5   4     1610.39     1491.48     85.07 o
  12  -5   4    73793.98    79071.47    814.74 o
  13  -5   4     1971.98     1969.89    176.63 o
  14  -5   4    11151.71    12090.86    400.86 o
  15  -5   4      118.00       36.68    115.97 o
  16  -5   4      179.12       74.33    167.09 o
  17  -5   4     1646.83     1528.40    188.63 o
  18  -5   4       50.03     -113.07    120.58 o
  19  -5   4       55.94     -124.33    140.01 o
  20  -5   4     4068.73     3856.90    310.49 o
  21  -5   4      693.94      999.52    213.99 o
  22  -5   4    12992.13    13181.75    786.09 o
 -17  -4   4     5440.32     4491.09    282.64 o
 -16  -4   4      425.84      258.57    148.32 o
 -15  -4   4       19.47     -111.48     98.68 o
 -14  -4   4      193.52       -6.43    102.95 o
 -13  -4   4      130.57      -89.94     87.48 o
 -12  -4   4    32280.86    33362.57    562.03 o
 -11  -4   4       31.50      -92.33     65.69 o
 -10  -4   4      406.83      365.20     96.80 o
  -9  -4   4     2389.17     2234.14    124.38 o
  -8  -4   4       29.67       34.47     35.83 o
  -7  -4   4    24951.84    25491.55    512.00 o
  -6  -4   4       29.92       11.87     37.83 o
  -5  -4   4      448.33      516.62     48.72 o
  -4  -4   4        1.59      -14.01     31.21 o
  -3  -4   4      142.11      157.53     34.92 o
  -2  -4   4    26831.05    27814.96    366.27 o
  -1  -4   4     1941.63     1768.10    146.20 o
   0  -4   4     2191.08     1878.14     74.49 o
   1  -4   4      564.73      396.98     44.76 o
   2  -4   4       92.86       50.40     25.09 o
   3  -4   4   331395.84   358012.44   4728.18 o
   4  -4   4     3005.80     2122.02    249.41 o
   5  -4   4    23206.03    23725.42    329.24 o
   6  -4   4    18760.62    19204.21    288.99 o
   7  -4   4      130.71      135.30     34.96 o
   8  -4   4   100059.63   113800.17   1104.74 o
   9  -4   4      526.75      594.84     46.22 o
  10  -4   4      376.17      290.43     41.39 o
  11  -4   4        4.94      -50.60     33.73 o
  12  -4   4      599.11      465.49     54.30 o
  13  -4   4    12086.17    11022.92    359.33 o
  14  -4   4     1399.50     1358.37    168.61 o
  15  -4   4     4035.35     3976.50    252.15 o
  16  -4   4     2425.47     2523.16    214.20 o
  17  -4   4     1034.17      733.05    168.44 o
  18  -4   4    10099.28     9867.27    411.24 o
  19  -4   4      725.85      434.97    163.62 o
  20  -4   4     4569.52     4160.44    309.50 o
  21  -4   4     3173.19     3037.95    345.70 o
 -18  -3   4      294.03      -69.47    125.58 o
 -17  -3   4      350.98      263.56    138.81 o
 -16  -3   4    12106.93    11502.29    389.70 o
 -15  -3   4      413.94      278.13    122.32 o
 -14  -3   4      158.12      -23.98    106.29 o
 -13  -3   4     1677.88     1357.57    280.19 o
 -12  -3   4      116.24      -75.37     77.43 o
 -11  -3   4    37573.06    36470.66    580.19 o
 -10  -3   4      186.53      -15.01     64.63 o
  -9  -3   4    10373.31    10931.12    251.13 o
  -8  -3   4      468.72      533.17     66.85 o
  -7  -3   4      297.37      264.37     52.59 o
  -6  -3   4    28052.61    31273.36    577.17 o
  -5  -3   4      197.64       66.95     33.41 o
  -4  -3   4      136.27      101.95     29.94 o
  -3  -3   4       33.20      -15.24    112.07 o
  -2  -3   4        5.89        8.59     18.09 o
  -1  -3   4  1319224.88  1389874.75  30050.51 o
   0  -3   4     1080.75      804.50    104.55 o
   1  -3   4     2472.23     2788.37     84.13 o
   2  -3   4     2586.18     3159.27    128.05 o
   3  -3   4        6.92      -31.18     22.29 o
   4  -3   4      761.89     1141.88     57.53 o
   5  -3   4      364.63      255.56     33.05 o
   6  -3   4     5384.66     5386.83    116.93 o
   7  -3   4      897.28     1151.82    104.31 o
   8  -3   4      623.98      542.95     47.17 o
   9  -3   4    19954.91    23221.89    295.70 o
  10  -3   4        4.54      -50.74     33.83 o
  11  -3   4      242.55      292.96     48.66 o
  12  -3   4     6686.59     6818.93    152.21 o
  13  -3   4      209.37      101.47    102.19 o
  14  -3   4    36302.48    39788.43    803.99 o
  15  -3   4       27.09     -147.02    108.55 o
  16  -3   4     1710.06     1493.66    187.82 o
  17  -3   4     2374.69     2092.96    209.32 o
  18  -3   4      900.68     1015.37    184.05 o
  19  -3   4     9540.31     9611.42    422.11 o
  20  -3   4        4.15     -138.63    140.64 o
  21  -3   4      786.11      690.32    200.61 o
 -20  -2   4    13849.12    14377.57    698.69 o
 -19  -2   4      123.82       84.31    148.28 o
 -18  -2   4     1541.17     1449.46    195.22 o
 -17  -2   4      505.51      322.18    133.59 o
 -16  -2   4        6.70     -158.79    105.86 o
 -15  -2   4     1418.52     1444.43    156.66 o
 -14  -2   4       79.84     -139.56     93.04 o
 -13  -2   4      223.48       20.79     96.51 o
 -12  -2   4     2455.95     2466.39    183.07 o
 -11  -2   4     1884.27     1753.98    139.32 o
 -10  -2   4     6759.56     7234.05    208.57 o
  -9  -2   4     3287.47     3140.74    176.26 o
  -8  -2   4     1541.36     1954.64    109.46 o
  -7  -2   4       11.76       11.84     45.85 o
  -6  -2   4       11.93        1.86     34.84 o
  -5  -2   4     3498.60     2517.25    122.51 o
  -4  -2   4      902.51      585.93     60.99 o
  -3  -2   4     2031.60     1881.88     64.77 o
  -2  -2   4    21648.96    21667.20    578.33 o
  -1  -2   4      854.77      903.35     99.93 o
   0  -2   4      270.43      525.78     63.02 o
   1  -2   4        5.11       -6.61     19.30 o
   2  -2   4      427.30      367.60     31.81 o
   3  -2   4     2862.10     2843.97     74.62 o
   4  -2   4        4.21       -9.55     16.28 o
   5  -2   4   223480.38   233761.63   5584.49 o
   6  -2   4      468.08      403.90     42.68 o
   7  -2   4    26143.08    26789.48    323.43 o
   8  -2   4     4182.78     4002.58    105.89 o
   9  -2   4        7.22      -49.37     38.32 o
  10  -2   4    18209.50    18784.51    267.79 o
  11  -2   4     1183.98     1173.77     74.04 o
  12  -2   4     2684.90     2884.79    111.63 o
  13  -2   4     1818.73     2017.91    102.85 o
  14  -2   4      897.70      766.99    143.92 o
  15  -2   4     1339.31     1398.07    176.31 o
  16  -2   4       41.59     -158.95    114.32 o
  17  -2   4      201.56      -47.36    137.30 o
  18  -2   4      232.17     -103.44    135.05 o
  19  -2   4     3505.71     3676.28    292.04 o
  20  -2   4      520.06      382.91    172.66 o
  21  -2   4       71.91     -121.04    219.38 o
 -21  -1   4      495.21      454.75    187.11 o
 -20  -1   4      263.04      269.74    206.77 o
 -19  -1   4     9369.25     9097.13    389.09 o
 -18  -1   4      647.18      593.34    164.21 o
 -17  -1   4      439.72      261.41    138.50 o
 -16  -1   4      964.32     1078.54    160.99 o
 -15  -1   4      113.35        4.14    100.81 o
 -14  -1   4    11205.92    12244.42    372.49 o
 -13  -1   4      920.62      841.47    121.51 o
 -12  -1   4       20.10      -75.09     80.25 o
 -11  -1   4     6468.60     6830.58    253.46 o
 -10  -1   4       30.39       87.31     68.93 o
  -9  -1   4   192413.64   206635.03   2428.50 o
  -8  -1   4       30.66      -24.80     46.65 o
  -7  -1   4      253.35      236.36     50.43 o
  -6  -1   4      354.76      256.92     67.80 o
  -5  -1   4     1255.44      914.20     67.58 o
  -4  -1   4     7962.79     8133.74    153.44 o
  -3  -1   4      791.53      495.76     96.33 o
  -2  -1   4    14334.13    14414.13    405.15 o
  -1  -1   4      266.90      238.46     49.39 o
   0  -1   4       59.85       36.57     18.79 o
   1  -1   4     8422.66     8999.52    138.06 o
   2  -1   4        9.11      -14.74     22.51 o
   3  -1   4     1694.15     1727.08     69.63 o
   4  -1   4     3475.88     3871.44     96.33 o
   5  -1   4        0.39      -35.97     27.40 o
   6  -1   4   407254.00   448927.34   4748.36 o
   7  -1   4     2662.51     2528.81    107.95 o
   8  -1   4    12870.02    14082.58    217.08 o
   9  -1   4    11767.92    12556.27    209.49 o
  10  -1   4      109.35       26.12     43.07 o
  11  -1   4    36390.15    39751.03    483.74 o
  12  -1   4        0.25      -75.35     50.23 o
  13  -1   4      366.71      281.75     79.18 o
  14  -1   4     3157.91     3550.87    244.52 o
  15  -1   4       14.12       37.20    111.86 o
  16  -1   4     4187.43     4048.07    278.16 o
  17  -1   4      790.52      555.60    164.34 o
  18  -1   4       24.18       68.51    149.32 o
  19  -1   4     2727.17     2697.02    257.49 o
  20  -1   4      282.73      306.29    161.94 o
  21  -1   4     4890.08     5031.08    358.81 o
 -21   0   4       41.52     -228.26    152.17 o
 -20   0   4       22.65     -216.17    144.11 o
 -19   0   4       26.00     -203.24    135.49 o
 -18   0   4     4384.14     4489.23    549.72 o
 -17   0   4     3009.03     3564.63    254.71 o
 -16   0   4     4878.33     4964.78    275.99 o
 -15   0   4     1097.26      929.85    147.27 o
 -14   0   4       89.72     -145.15     96.77 o
 -13   0   4    56381.87    56986.93    981.98 o
 -12   0   4       26.23      -60.41     83.24 o
 -11   0   4     3806.58     3596.79    196.60 o
 -10   0   4     3038.16     3261.41    169.58 o
  -9   0   4     2877.02     2668.51    162.51 o
  -8   0   4     2132.31     3564.87    239.11 o
  -7   0   4      606.83      425.46     64.25 o
  -6   0   4      551.72      578.78     89.71 o
  -5   0   4     8751.34     8439.57    170.21 o
  -4   0   4      290.23      213.30     36.30 o
  -3   0   4  1240198.25  1274726.38  19032.07 o
  -2   0   4     2627.97     1124.16     85.58 o
  -1   0   4     2498.29     2513.92    105.44 o
   0   0   4        1.04        5.43     12.07 o
   1   0   4      353.47      251.48     37.49 o
   2   0   4   652694.44   687573.69   8862.81 o
   3   0   4      696.45      836.22     51.78 o
   4   0   4     7057.44     7145.26    140.82 o
   5   0   4     6552.39     6484.01    141.05 o
   6   0   4       41.78        4.86     41.33 o
   7   0   4    52170.77    56477.63    605.96 o
   8   0   4     1476.83     1482.52    116.98 o
   9   0   4     1624.85     1371.23     93.45 o
  10   0   4      149.42       89.50     52.67 o
  11   0   4      100.41      126.78     51.88 o
  12   0   4      218.24      323.73     63.80 o
  13   0   4       54.88        3.60     68.71 o
  14   0   4     6078.03     5919.53    295.04 o
  15   0   4     4743.19     4748.31    278.10 o
  16   0   4       35.84      -63.21    129.77 o
  17   0   4    26279.42    26395.42    680.60 o
  18   0   4      229.19      450.04    159.58 o
  19   0   4     4297.91     4936.79    358.53 o
  20   0   4     1039.22     1118.26    218.33 o
 -21   1   4      609.56      461.39    195.70 o
 -20   1   4     1534.79     1100.02    197.21 o
 -19   1   4     3190.29     3503.67    338.24 o
 -18   1   4       20.92      134.46    137.87 o
 -17   1   4    51404.12    51796.54   1001.16 o
 -16   1   4      215.71      482.10    126.57 o
 -15   1   4     5722.08     5823.78    399.46 o
 -14   1   4       53.63      -63.09     95.88 o
 -13   1   4     1805.97     1546.31    141.04 o
 -12   1   4     2014.21     1760.27    142.02 o
 -11   1   4     3849.42     4157.95    206.75 o
 -10   1   4     1755.18     1874.06    140.61 o
  -9   1   4      596.12      491.75     82.23 o
  -8   1   4       58.79       19.66     53.03 o
  -7   1   4    79818.80    84998.76   1237.62 o
  -6   1   4       17.15      -36.97     37.50 o
  -5   1   4     1489.37     1506.44     94.69 o
  -4   1   4     2460.83     2271.38     72.29 o
  -3   1   4     2981.88     1955.15    110.16 o
  -2   1   4   439150.81   463566.19   7377.46 o
  -1   1   4      171.34       97.80     29.72 o
   0   1   4      315.58      366.62     42.50 o
   1   1   4     1766.21     2026.25     58.26 o
   2   1   4      356.66      239.42     46.13 o
   3   1   4   254588.92   266868.50   3399.06 o
   4   1   4        6.43        6.58     34.37 o
   5   1   4     2077.16     1998.22     89.54 o
   6   1   4     2417.71     2409.61    100.80 o
   7   1   4       48.28       81.46     47.17 o
   8   1   4     2860.21     3080.88    107.19 o
   9   1   4       21.57      -41.05     41.63 o
  10   1   4      156.62       57.78     50.42 o
  11   1   4      171.96      151.31     55.79 o
  12   1   4       62.59       -2.20     37.95 o
  13   1   4    55103.20    57839.75    807.01 o
  14   1   4      303.76      453.32     98.56 o
  15   1   4     4707.43     4898.62    281.19 o
  16   1   4     5673.77     5455.41    314.30 o
  17   1   4     2096.98     2682.02    244.34 o
  18   1   4    24618.23    25963.78    692.07 o
  19   1   4        0.65      180.13    162.02 o
  20   1   4      626.32      663.11    188.55 o
 -22   2   4        7.46     -223.05    148.70 o
 -21   2   4     5890.06     6032.57    368.00 o
 -20   2   4      278.12      360.36    165.77 o
 -19   2   4     2525.67     2749.43    257.99 o
 -18   2   4     5305.08     5598.90    325.70 o
 -17   2   4      981.29      976.06    247.67 o
 -16   2   4      155.62      270.10    132.86 o
 -15   2   4     1770.69     1915.85    176.62 o
 -14   2   4     3277.63     2928.92    205.10 o
 -13   2   4     2473.01     2394.97    188.13 o
 -12   2   4       37.86      -83.82     76.64 o
 -11   2   4    64775.72    67257.93   1083.57 o
 -10   2   4      768.80      718.38     94.14 o
  -9   2   4    10421.13     9936.89    281.78 o
  -8   2   4     6164.08     5312.24    223.18 o
  -7   2   4        0.29      -59.01     47.27 o
  -6   2   4    34418.77    34655.08    448.03 o
  -5   2   4      185.14       93.22     30.61 o
  -4   2   4     7870.59     7590.73    216.03 o
  -3   2   4     2292.48     2101.29     75.08 o
  -2   2   4       34.27       26.12     30.58 o
  -1   2   4   117067.24   120587.79   2011.91 o
   0   2   4        1.81       -8.54     23.20 o
   1   2   4      143.93      155.41     29.53 o
   2   2   4     6843.60     7212.85    141.57 o
   3   2   4      220.81      173.09     39.21 o
   4   2   4     6094.75     4701.99    156.61 o
   5   2   4      795.86      758.45     55.44 o
   6   2   4       44.55      -52.41     56.86 o
   7   2   4        5.83        4.93     45.74 o
   8   2   4        0.32       12.64     50.55 o
   9   2   4    59811.67    62840.41    701.62 o
  10   2   4      246.00      208.54     58.59 o
  11   2   4    12232.01    12469.09    295.99 o
  12   2   4      164.75      136.34     68.22 o
  13   2   4     1383.88     1489.57    126.88 o
  14   2   4      991.16      766.25    118.89 o
  15   2   4       96.71      -30.36    125.88 o
  16   2   4      182.52       86.44    144.65 o
  17   2   4      164.23       89.07    156.01 o
  18   2   4     2176.99     2287.47    246.36 o
  19   2   4     3015.05     2851.20    271.59 o
 -22   3   4      175.81       81.49    280.88 o
 -21   3   4       55.74     -258.48    222.38 o
 -20   3   4      434.36      243.66    157.51 o
 -19   3   4     5356.91     6487.44    347.09 o
 -18   3   4       67.49      267.14    148.76 o
 -17   3   4     5572.98     5706.28    310.10 o
 -16   3   4       77.51       99.53    124.68 o
 -15   3   4    21643.29    22725.35    554.80 o
 -14   3   4       39.17      -89.29     87.51 o
 -13   3   4      115.51      -94.95     82.59 o
 -12   3   4      787.55      681.90    105.52 o
 -11   3   4      646.92      530.34     95.81 o
 -10   3   4    58276.41    61373.34    772.87 o
  -9   3   4      969.53      792.47     62.63 o
  -8   3   4     9574.05     9739.76    189.67 o
  -7   3   4     6041.23     6399.59    135.80 o
  -6   3   4      204.89       74.00     31.83 o
  -5   3   4     7149.01     6924.97    135.73 o
  -4   3   4      262.73      217.04     28.69 o
  -3   3   4     2820.49     2374.90     92.18 o
  -2   3   4     1880.80     2657.15    144.46 o
  -1   3   4      393.86      312.29     37.44 o
   0   3   4    51788.65    56335.32    679.04 o
   1   3   4       73.76       53.02     30.66 o
   2   3   4     7368.84     8192.65    161.95 o
   3   3   4       60.18       37.35     39.52 o
   4   3   4      663.67      842.63     81.79 o
   5   3   4    48157.66    49968.27    654.70 o
   6   3   4       80.33       26.77     43.36 o
   7   3   4       92.09       42.15     45.53 o
   8   3   4        3.61      -21.58     52.82 o
   9   3   4      384.12      317.14     61.96 o
  10   3   4    36058.27    37847.54    493.28 o
  11   3   4      353.80      427.49     75.16 o
  12   3   4      699.04      851.50    109.61 o
  13   3   4      822.54      881.73    117.23 o
  14   3   4        5.02      -91.52     84.69 o
  15   3   4     9763.96     9213.39    427.07 o
  16   3   4       54.44     -108.47    127.14 o
  17   3   4      369.56      116.39    151.40 o
  18   3   4     2110.36     2490.50    321.21 o
  19   3   4      409.34      360.02    177.39 o
 -22   4   4       39.92     -222.26    288.86 o
 -21   4   4     2546.33     2589.04    457.67 o
 -20   4   4       47.15       35.17    242.19 o
 -19   4   4    35478.77    34899.28    824.12 o
 -18   4   4     2617.56     2939.18    248.89 o
 -17   4   4    11394.86    11819.20    673.51 o
 -16   4   4     5370.31     4714.90    270.38 o
 -15   4   4      660.59      729.17    133.26 o
 -14   4   4     1085.43     1089.15    141.67 o
 -13   4   4      368.04      -17.16    100.04 o
 -12   4   4      533.70      424.42     97.27 o
 -11   4   4     7152.85     7275.58    266.83 o
 -10   4   4      745.95      673.41    101.77 o
  -9   4   4    24345.84    31065.02    430.23 o
  -8   4   4      796.42      767.77     56.20 o
  -7   4   4    15419.54    16255.49    257.26 o
  -6   4   4     1002.60      902.30     45.90 o
  -5   4   4      101.33       70.39     26.26 o
  -4   4   4     5087.13     5574.92    117.96 o
  -3   4   4     2025.46     1876.55     87.22 o
  -2   4   4      127.16       24.50     34.18 o
  -1   4   4     2401.87     2676.97     87.71 o
   0   4   4        0.26      -27.86     32.65 o
   1   4   4   245889.98   253624.91   3631.49 o
   2   4   4      211.17      178.14     45.00 o
   3   4   4      838.69      812.60     89.31 o
   4   4   4      193.51      119.73     49.94 o
   5   4   4       96.58       95.04     54.19 o
   6   4   4        4.21       60.52     53.58 o
   7   4   4       96.38      126.13     61.66 o
   8   4   4       18.38      -72.01     62.41 o
   9   4   4      113.02      118.32     66.28 o
  10   4   4      859.06      906.18     90.25 o
  11   4   4    87533.82    89879.08    988.19 o
  12   4   4        1.91       39.74     80.01 o
  13   4   4     2071.95     1930.97    147.09 o
  14   4   4     1613.42     1481.18    139.13 o
  15   4   4      411.48      224.25    239.15 o
  16   4   4    16577.01    16543.90    557.48 o
  17   4   4       33.32     -202.70    135.13 o
  18   4   4     1152.76     1307.26    317.13 o
 -22   5   4       21.45     -213.63    145.95 o
 -21   5   4     2500.37     2153.18    249.00 o
 -20   5   4     3758.27     4152.71    318.22 o
 -19   5   4      141.69      -58.04    158.31 o
 -18   5   4    18778.86    18639.78    555.83 o
 -17   5   4      668.24      758.31    164.36 o
 -16   5   4     3720.52     3630.82    259.51 o
 -15   5   4     2882.98     2612.83    207.86 o
 -14   5   4       89.87     -119.01    172.50 o
 -13   5   4      918.60      538.18    223.03 o
 -12   5   4        4.91     -102.33     68.22 o
 -11   5   4      122.34      -44.27     78.40 o
 -10   5   4    12305.17    11549.27    332.29 o
  -9   5   4       46.05      -40.81     37.39 o
  -8   5   4    46908.81    49216.67    628.64 o
  -7   5   4     3242.92     3209.78    118.89 o
  -6   5   4      847.67      841.35     53.48 o
  -5   5   4     1860.27     2189.50     78.47 o
  -4   5   4      446.22      522.33     65.00 o
  -3   5   4    30264.01    29948.05    470.07 o
  -2   5   4     1103.40      955.96     73.56 o
  -1   5   4      479.12      262.29     59.57 o
   0   5   4     2035.33     1955.77    116.96 o
   1   5   4      637.74      423.75     54.68 o
   2   5   4   126244.78   131814.53   1782.22 o
   3   5   4      114.50       37.98     51.19 o
   4   5   4       77.00       14.36     52.27 o
   5   5   4      182.82      169.74     59.34 o
   6   5   4        8.62      -70.49     52.37 o
   7   5   4    40697.09    42198.52    620.44 o
   8   5   4       92.81      -77.61     82.22 o
   9   5   4     6065.48     6033.22    220.68 o
  10   5   4     6197.72     6680.17    229.02 o
  11   5   4       81.50      351.77    176.23 o
  12   5   4    22058.48    21946.23    534.75 o
  13   5   4      233.53      255.42    116.00 o
  14   5   4       52.18      -42.44    114.42 o
  15   5   4      447.25      150.50    201.10 o
  16   5   4      537.28      447.51    225.76 o
  17   5   4      460.31      342.67    261.31 o
 -22   6   4      739.78      558.27    191.64 o
 -21   6   4      272.09        7.43    158.72 o
 -20   6   4     1089.31     1030.22    199.47 o
 -19   6   4     3487.60     3224.28    275.10 o
 -18   6   4      159.56      109.63    150.40 o
 -17   6   4      511.79      226.89    144.17 o
 -16   6   4       76.15     -166.92    111.28 o
 -15   6   4        1.97     -220.16    146.77 o
 -14   6   4      958.29      793.88    134.50 o
 -13   6   4      391.64      333.41    224.75 o
 -12   6   4    10150.33    11011.54    343.71 o
 -11   6   4     2023.84     2032.00    163.27 o
 -10   6   4    26910.23    27037.34    558.02 o
  -9   6   4    15336.14    15570.20    375.86 o
  -8   6   4        6.86      -11.48     30.48 o
  -7   6   4    97434.45    92424.09    912.94 o
  -6   6   4      403.77      365.99     42.85 o
  -5   6   4     3277.15     2905.38     98.97 o
  -4   6   4     9534.38    11501.25    325.41 o
  -3   6   4     1786.07     1570.83     99.03 o
  -2   6   4     8470.34     9207.67    764.46 o
  -1   6   4      100.82       21.24     28.17 o
   0   6   4        3.04      -40.26     29.13 o
   1   6   4    10626.10    11475.00    283.99 o
   2   6   4      619.11      730.49    129.05 o
   3   6   4    62439.68    62726.78   1409.33 o
   4   6   4       88.99        3.32     51.13 o
   5   6   4      290.33      277.20     82.77 o
   6   6   4       42.40       52.35     62.04 o
   7   6   4       34.88      -91.49     61.00 o
   8   6   4    53700.11    58075.77    823.22 o
   9   6   4     1233.12     1453.96    125.40 o
  10   6   4     5449.41     6280.24    208.14 o
  11   6   4     2048.39     1921.64    177.06 o
  12   6   4      134.73     -117.11    104.27 o
  13   6   4      338.46      334.76    127.33 o
  14   6   4       45.70     -120.22    111.95 o
  15   6   4       66.60     -183.02    170.05 o
  16   6   4     1061.59      959.57    276.69 o
 -23   7   4        1.84     -198.94    167.87 o
 -22   7   4      301.29      266.30    192.47 o
 -21   7   4       29.48     -114.38    186.14 o
 -20   7   4      837.15      773.43    201.82 o
 -19   7   4       30.28     -194.25    129.50 o
 -18   7   4     1796.36     1606.33    202.56 o
 -17   7   4       32.86     -247.80    165.20 o
 -16   7   4      374.85      514.68    188.00 o
 -15   7   4       24.23     -129.20    171.09 o
 -14   7   4     1938.94     2013.60    178.58 o
 -13   7   4     3608.58     3448.05    227.27 o
 -12   7   4      151.79        1.12     86.95 o
 -11   7   4    49604.15    50127.09    891.10 o
 -10   7   4     1564.16     1481.62    133.12 o
  -9   7   4    17370.44    17582.95    232.65 o
  -8   7   4      156.87       82.75     36.48 o
  -7   7   4      799.52      720.03     53.12 o
  -6   7   4    16740.81    17534.22    268.88 o
  -5   7   4     3277.18     3417.62    113.86 o
  -4   7   4     1271.64     1180.10     74.65 o
  -3   7   4     6465.17     6056.84    157.09 o
  -2   7   4     1222.72     1615.55    197.27 o
  -1   7   4   199947.05   199725.75   2620.72 o
   0   7   4      841.38     1029.15    153.74 o
   1   7   4     3443.97     3437.84    264.60 o
   2   7   4      353.28      272.50     80.40 o
   3   7   4       10.18      -72.11     65.17 o
   4   7   4     9643.74     9449.21    327.92 o
   5   7   4       55.07       84.78     63.53 o
   6   7   4      174.24      -72.77     63.84 o
   7   7   4      816.89      614.02    103.86 o
   8   7   4       72.23      -26.93     81.96 o
   9   7   4        4.86      487.26    105.99 o
  10   7   4      206.41      329.43    152.39 o
  11   7   4        0.58     -155.64    119.40 o
  12   7   4       89.44      -24.14    107.71 o
  13   7   4       29.97      -85.52    109.64 o
  14   7   4       26.50     -119.88    115.85 o
 -23   8   4       11.61      -77.95    181.75 o
 -22   8   4     4209.11     3765.47    414.10 o
 -21   8   4       11.90     -213.54    142.65 o
 -20   8   4     9807.30     9998.97    440.45 o
 -19   8   4      772.17      385.41    161.56 o
 -18   8   4     9057.83     8801.69    460.08 o
 -17   8   4     2352.58     1813.84    206.68 o
 -16   8   4       72.03     -185.08    162.07 o
 -15   8   4    12095.15    12222.01    410.52 o
 -14   8   4       32.91       12.86    105.26 o
 -13   8   4    20506.75    20154.01    601.12 o
 -12   8   4     3783.60     4328.62    232.03 o
 -11   8   4      156.23      -52.95     91.62 o
 -10   8   4    31821.95    33747.80    465.40 o
  -9   8   4     4262.66     4567.05    144.54 o
  -8   8   4        0.18      -79.20     69.18 o
  -7   8   4    18152.94    19050.04    337.45 o
  -6   8   4      415.79      327.91     71.69 o
  -5   8   4   289554.16   300262.72   5005.87 o
  -4   8   4       24.26      -63.45     42.30 o
  -3   8   4     7750.46     8171.09    195.30 o
  -2   8   4      569.68      518.15     69.29 o
  -1   8   4      107.41      -19.71     66.93 o
   0   8   4   100332.88   101220.98   3507.49 o
   1   8   4      190.68       93.22     79.67 o
   2   8   4       24.89      -14.61     72.93 o
   3   8   4      929.91      995.39    110.96 o
   4   8   4        0.05       17.18     79.41 o
   5   8   4    13282.84    14309.49    392.51 o
   6   8   4       69.84      -94.45     73.45 o
   7   8   4      408.49      143.17     92.27 o
   8   8   4       67.60      -13.43     94.96 o
   9   8   4      315.00      181.88    241.61 o
  10   8   4    13034.01    13238.61    352.55 o
  11   8   4       90.75     -106.77     92.92 o
  12   8   4      229.60      107.40    125.49 o
  13   8   4       46.93      -55.55    122.75 o
  14   8   4      180.15     -151.48    173.61 o
  15   8   4     4997.08     4071.38    431.92 o
 -23   9   4     4273.62     5153.35    377.65 o
 -22   9   4     3192.07     3253.93    297.47 o
 -21   9   4      592.06      442.39    179.77 o
 -20   9   4       71.31     -202.63    240.64 o
 -19   9   4      458.64      371.43    170.54 o
 -18   9   4     3308.89     3598.28    283.96 o
 -17   9   4      985.65      850.68    246.63 o
 -16   9   4      280.17     -101.80    121.98 o
 -15   9   4      186.98      -51.90    136.10 o
 -14   9   4     8679.19     9426.07    361.96 o
 -13   9   4    10104.13    10312.88    390.54 o
 -12   9   4       53.58      103.57     96.88 o
 -11   9   4     1410.18     1062.28     78.39 o
 -10   9   4      854.09      992.73     82.18 o
  -9   9   4    58111.07    56812.69    616.03 o
  -8   9   4       16.00      -58.97     40.60 o
  -7   9   4     5047.05     4313.41    293.09 o
  -6   9   4     6151.49     5647.61    156.09 o
  -5   9   4      421.84      635.71     67.72 o
  -4   9   4    22091.53    20539.89    294.19 o
  -3   9   4     1324.74      974.36     81.69 o
  -2   9   4       48.68      -72.26     62.95 o
  -1   9   4      173.41      169.85     82.75 o
   0   9   4        1.15       67.68     69.89 o
   1   9   4      357.93      404.18     90.44 o
   2   9   4        2.06      -48.94     70.49 o
   3   9   4      570.50      694.89    116.53 o
   4   9   4       16.56      -24.72    164.88 o
   5   9   4      526.20      361.56    116.80 o
   6   9   4      563.52      754.24    113.90 o
   7   9   4      207.04       15.97     89.00 o
   8   9   4      247.97      230.25    271.06 o
   9   9   4      788.94      933.51    161.41 o
  10   9   4      155.10       -2.99     97.73 o
  11   9   4    22973.45    22688.79    493.12 o
  12   9   4        7.47     -199.71    133.14 o
  13   9   4       42.47     -257.39    171.59 o
  15   9   4      212.58     -257.21    204.09 o
 -23  10   4     4577.25     5240.38    389.01 o
 -22  10   4        4.11       27.04    167.33 o
 -21  10   4     3115.53     3209.78    289.62 o
 -20  10   4      586.36      454.28    179.22 o
 -19  10   4      163.46     -209.21    298.67 o
 -18  10   4    11634.18    11841.95    461.72 o
 -17  10   4     5027.75     5662.89    320.74 o
 -16  10   4     2924.14     3146.68    254.24 o
 -15  10   4     7959.11     7938.29    359.19 o
 -14  10   4      823.93     1131.21    159.64 o
 -13  10   4    66791.90    66109.97   1162.09 o
 -12  10   4       93.04       15.91     98.95 o
 -11  10   4     7216.85     7420.61    205.95 o
 -10  10   4      275.38      220.40     59.39 o
  -9  10   4        3.95      -78.43     68.42 o
  -8  10   4     8383.00     8063.75    249.49 o
  -7  10   4     2096.71     1883.13    109.96 o
  -6  10   4      138.73       40.02     49.99 o
  -5  10   4      473.34      453.18     58.85 o
  -4  10   4     1040.07      918.07     69.97 o
  -3  10   4    13455.61    16640.18    401.92 o
  -2  10   4        5.28      -47.32     67.74 o
  -1  10   4     1869.54     2045.47    154.29 o
   0  10   4     2738.77     3202.38    186.42 o
   1  10   4       59.77       -3.56     80.48 o
   2  10   4    46636.50    46617.98    873.28 o
   3  10   4        0.39       15.63     93.68 o
   4  10   4      368.31      260.45    122.82 o
   5  10   4     1334.97      925.33    148.98 o
   6  10   4       87.13      -99.46     88.22 o
   7  10   4    26777.82    27913.13    653.90 o
   8  10   4      474.48      464.23    176.42 o
   9  10   4      285.15      236.16    164.16 o
  10  10   4        6.04     -184.99    127.23 o
  11  10   4      385.39      217.76    166.15 o
  12  10   4     2395.98     1996.11    255.76 o
  13  10   4       59.46     -100.59    199.11 o
  14  10   4        7.08      -78.38    212.85 o
  15  10   4      120.87      -84.45    225.40 o
 -22  11   4      258.49      367.32    189.99 o
 -21  11   4     1623.84     1773.59    250.37 o
 -20  11   4     1096.82      843.50    205.53 o
 -19  11   4     1737.49     1914.99    229.08 o
 -18  11   4       71.20       33.60    138.87 o
 -17  11   4    20732.30    21255.57    600.61 o
 -16  11   4       18.14      274.30    136.79 o
 -15  11   4    16965.72    17413.91    659.43 o
 -14  11   4     4445.80     4900.60    276.64 o
 -13  11   4      799.19      499.35    137.60 o
 -12  11   4     8374.98     7043.35    294.91 o
 -11  11   4     2919.96     3129.34    309.12 o
 -10  11   4     2855.26     2397.24    260.15 o
  -9  11   4     3485.36     3516.83    164.80 o
  -8  11   4      414.80      219.93     60.99 o
  -7  11   4    26291.83    24833.59    460.28 o
  -6  11   4     3451.31     3286.25    123.69 o
  -5  11   4       13.09        4.10     49.59 o
  -4  11   4      363.58      466.90     62.05 o
  -3  11   4      485.40      448.49     73.04 o
  -2  11   4      425.96      649.97    113.71 o
  -1  11   4       70.23      -32.62     77.59 o
   0  11   4     1169.92     1136.62    135.69 o
   1  11   4     1191.93      967.00    136.61 o
   2  11   4      429.25      311.38    112.93 o
   3  11   4    42905.42    42158.85    846.36 o
   4  11   4       14.46       97.18    146.06 o
   5  11   4      440.11      350.44    177.42 o
   6  11   4      448.73       74.07    139.46 o
   7  11   4       83.09      -50.03    132.78 o
   8  11   4     3876.56     3245.81    256.87 o
   9  11   4      628.27      589.52    167.07 o
  10  11   4      801.03     1018.31    199.77 o
  11  11   4        0.49      -76.58    161.10 o
  12  11   4      429.80      310.38    235.88 o
  13  11   4    16956.65    17189.99    795.98 o
  14  11   4       31.60       55.80    229.11 o
 -22  12   4      137.44       78.74    169.91 o
 -21  12   4     7957.67     8865.52    582.42 o
 -20  12   4     1480.29     1644.88    225.78 o
 -19  12   4     3037.85     2705.39    296.89 o
 -18  12   4       10.65      -15.42    135.50 o
 -17  12   4      786.70      643.67    163.36 o
 -16  12   4      803.52      707.18    163.81 o
 -15  12   4      144.56     -162.42    134.20 o
 -14  12   4     8537.96     7351.25    329.60 o
 -13  12   4       51.95       13.12    201.28 o
 -12  12   4     1080.12      876.86    150.32 o
 -11  12   4     5008.57     5043.85    251.95 o
 -10  12   4        2.65      -91.90     67.16 o
  -9  12   4     5828.09     5652.27    210.56 o
  -8  12   4    13699.35    13814.04    335.37 o
  -7  12   4      235.22       20.49     62.81 o
  -6  12   4   120532.12   120403.30   1245.98 o
  -5  12   4     1016.86     1059.69    152.17 o
  -4  12   4     4510.59     4773.93    151.16 o
  -3  12   4      348.65      109.33     74.07 o
  -2  12   4       13.22     -130.82    126.38 o
  -1  12   4    24230.33    25910.44    587.73 o
   0  12   4      204.82      -82.84    106.36 o
   1  12   4     1119.57     1271.81    182.37 o
   2  12   4     4597.02     5070.36    276.24 o
   3  12   4      560.24      551.97    149.35 o
   4  12   4      116.28        6.32    225.10 o
   5  12   4        0.71     -198.45    132.30 o
   6  12   4      412.36       53.01    144.84 o
   7  12   4       24.55      -37.04    144.65 o
   8  12   4      121.86      111.80    148.09 o
   9  12   4    45648.39    45699.61   1921.16 o
  10  12   4       39.91       56.93    161.04 o
  11  12   4       28.22      271.21    242.25 o
  12  12   4      141.81       95.69    236.81 o
  13  12   4       28.55      235.48    240.80 o
 -22  13   4        5.55     -173.72    160.64 o
 -21  13   4      153.40       53.16    164.88 o
 -20  13   4      329.29        3.67    143.28 o
 -19  13   4     2575.27     2359.28    247.23 o
 -18  13   4       59.79      -90.91    129.59 o
 -17  13   4     4051.37     3719.04    285.40 o
 -16  13   4      831.88     1023.66    174.14 o
 -15  13   4     2143.17     2360.82    223.09 o
 -14  13   4     2977.73     2459.57    222.41 o
 -13  13   4      324.48       14.42    234.60 o
 -12  13   4        6.57     -188.31    130.75 o
 -11  13   4       19.37     -175.17    116.78 o
 -10  13   4     2126.48     2204.24    149.02 o
  -9  13   4      951.49      782.92    107.14 o
  -8  13   4     9967.13     9193.26    246.22 o
  -7  13   4     1717.57     1857.85    141.18 o
  -6  13   4      429.17      397.00     77.06 o
  -5  13   4    39928.96    41486.11    535.43 o
  -4  13   4       49.19      -35.81     59.28 o
  -3  13   4     1417.50     1220.90    114.17 o
  -2  13   4       13.25       22.31    160.64 o
  -1  13   4      558.78      345.61    125.65 o
   0  13   4    35839.69    37919.27    797.69 o
   1  13   4     1455.26     1622.50    196.47 o
   2  13   4      379.19      490.36    250.96 o
   3  13   4     1459.45     1414.84    288.08 o
   4  13   4      915.90      410.89    260.07 o
   5  13   4    18937.27    21321.04    577.82 o
   6  13   4       17.31     -187.71    125.14 o
   7  13   4        9.38      139.25    156.95 o
   8  13   4      319.99      384.61    180.24 o
   9  13   4       21.40      180.13    161.60 o
  10  13   4      430.02      539.05    268.41 o
  11  13   4      115.99      113.94    224.48 o
  12  13   4       28.90       92.31    231.74 o
 -22  14   4       19.88     -226.80    151.20 o
 -21  14   4      798.04      603.28    196.71 o
 -20  14   4      488.45      563.98    184.62 o
 -19  14   4     3597.06     3612.90    292.84 o
 -18  14   4      609.87      671.96    182.71 o
 -17  14   4     1409.50     1196.76    238.36 o
 -16  14   4     6970.45     7401.39    353.51 o
 -15  14   4        2.70      -42.65    126.22 o
 -14  14   4    20590.60    19669.01    548.54 o
 -13  14   4        2.12      -83.23    135.29 o
 -12  14   4     2811.60     2367.28    264.12 o
 -11  14   4      821.78      747.61    195.34 o
 -10  14   4      145.20      -75.69     84.41 o
  -9  14   4     9048.66     9241.10    257.82 o
  -8  14   4     1992.81     1932.83    159.81 o
  -7  14   4     2912.09     3115.23    165.06 o
  -6  14   4      808.24      631.96     98.07 o
  -5  14   4     1933.31     2377.01    147.63 o
  -4  14   4      288.54      106.83     90.97 o
  -3  14   4        0.86     -120.51     80.34 o
  -2  14   4      465.71      701.70    230.85 o
  -1  14   4     5332.82     5351.98    409.39 o
   0  14   4     1151.49     1321.41    289.89 o
   1  14   4   119038.49   121588.16   2982.40 o
   2  14   4        4.84     -346.04    230.69 o
   3  14   4     8643.19    10223.85    592.95 o
   4  14   4      932.44     1004.18    184.77 o
   5  14   4       46.44      -30.64    137.44 o
   6  14   4    27277.33    27291.22    699.31 o
   7  14   4      214.85      381.50    204.11 o
   8  14   4       29.86      341.25    231.03 o
   9  14   4      530.77      522.23    255.32 o
  10  14   4      343.60      546.09    253.49 o
  11  14   4     8002.73     8134.04    592.75 o
 -22  15   4     2575.33     2316.48    283.73 o
 -21  15   4     5181.48     4495.42    350.79 o
 -20  15   4     1450.07     1202.96    217.40 o
 -19  15   4       49.62     -162.21    146.92 o
 -18  15   4      570.14      420.02    176.77 o
 -17  15   4       49.55      -25.79    142.73 o
 -16  15   4     2918.22     3709.93    345.51 o
 -15  15   4       24.76       24.73    137.80 o
 -14  15   4      336.05      306.81    183.76 o
 -13  15   4      992.57      678.68    212.66 o
 -12  15   4      470.46      283.37    174.74 o
 -11  15   4     1021.53     1009.59    212.87 o
 -10  15   4     2071.73     1714.84    259.39 o
  -9  15   4       27.81      -67.33     82.17 o
  -8  15   4    18723.86    15849.83    349.22 o
  -7  15   4     2192.31     2007.84    149.94 o
  -6  15   4     1733.58     1817.43    137.69 o
  -5  15   4     1168.47      854.09    115.39 o
  -4  15   4        3.41     -119.76     79.84 o
  -3  15   4    49523.21    51891.05    945.67 o
  -2  15   4      413.01      279.64    127.91 o
  -1  15   4     8152.54     9311.63    555.74 o
   0  15   4      324.17      318.96    240.65 o
   2  15   4     9112.50     9736.53    581.79 o
   3  15   4      277.41      444.52    164.67 o
   4  15   4      756.48      504.80    160.09 o
   5  15   4      349.51      335.83    169.38 o
   6  15   4      273.22      260.44    191.59 o
   7  15   4     5957.40     6194.96    475.73 o
   8  15   4       52.34      227.19    225.18 o
   9  15   4      586.15      489.31    229.66 o
  10  15   4       30.58     -248.98    212.15 o
 -21  16   4      688.34      888.25    217.08 o
 -20  16   4     8004.43     7915.10    423.78 o
 -19  16   4     2279.95     2460.91    260.60 o
 -18  16   4      440.55      531.06    196.30 o
 -17  16   4     2302.13     2483.55    244.46 o
 -16  16   4     1052.18      877.63    249.47 o
 -15  16   4      654.28      793.88    226.53 o
 -14  16   4     1165.21     1413.05    258.86 o
 -13  16   4      732.63      626.50    198.51 o
 -12  16   4     8131.95     6997.18    443.54 o
 -11  16   4     2824.66     3066.00    251.96 o
 -10  16   4      712.69      648.35    118.37 o
  -9  16   4     4039.77     4035.70    198.31 o
  -8  16   4      166.14      166.93    208.93 o
  -7  16   4    48718.49    50073.93    747.91 o
  -6  16   4       22.17     -157.04    104.69 o
  -5  16   4     7252.78     7989.17    260.19 o
  -4  16   4     1467.62     1615.77    144.07 o
  -3  16   4      460.53      729.50    115.16 o
  -2  16   4    14680.05    14462.62    342.47 o
  -1  16   4      363.12      -32.18    212.25 o
   0  16   4      233.22      130.23    214.48 o
   1  16   4      909.04      852.37    171.81 o
   2  16   4      107.47       -8.74    133.69 o
   3  16   4      810.44      789.86    184.74 o
   4  16   4       15.85     -130.55    142.90 o
   5  16   4        8.46        9.54    204.82 o
   6  16   4       19.96       96.27    215.72 o
   7  16   4       42.43      184.71    206.25 o
   8  16   4     5413.34     5804.05    508.43 o
   9  16   4        8.71      -41.54    211.59 o
 -21  17   4       12.69        2.75    183.21 o
 -20  17   4       13.74     -252.20    179.57 o
 -19  17   4     1667.79     1727.89    248.62 o
 -18  17   4        3.71     -201.92    197.49 o
 -17  17   4      100.44       54.48    202.21 o
 -16  17   4     3427.89     2526.36    318.52 o
 -15  17   4     7690.71     8512.37    525.33 o
 -14  17   4    12720.29    12454.35    613.14 o
 -13  17   4    10180.13    10314.01    531.71 o
 -12  17   4      193.86      184.39    304.46 o
 -11  17   4    20042.08    19925.31    569.35 o
 -10  17   4      567.77      536.68    119.59 o
  -9  17   4     3662.98     3986.01    203.59 o
  -8  17   4     2153.86     1579.67    147.61 o
  -7  17   4      486.24      309.91    113.89 o
  -6  17   4      372.75      330.41    110.06 o
  -5  17   4      374.36      198.88    100.47 o
  -4  17   4      262.33      229.07    161.26 o
  -3  17   4     1868.42     1639.38    143.28 o
  -2  17   4      671.55      479.37    154.05 o
  -1  17   4     2175.32     1992.12    217.03 o
   0  17   4      664.78      538.22    150.97 o
   1  17   4      199.20       72.55    165.62 o
   2  17   4      115.09      -21.60    149.52 o
   3  17   4       88.27     -216.82    144.55 o
   4  17   4     3512.34     2983.17    379.64 o
   5  17   4       61.39      -78.83    218.81 o
   6  17   4      212.36      319.69    235.92 o
   7  17   4     1160.95      779.81    256.89 o
   8  17   4      352.04      645.70    280.43 o
 -20  18   4     1622.34     1406.07    311.68 o
 -19  18   4       28.72     -176.56    209.86 o
 -18  18   4       21.52      -77.57    195.18 o
 -17  18   4      614.85      633.99    239.51 o
 -16  18   4      122.04      291.52    210.51 o
 -15  18   4    10427.19    10785.60    593.94 o
 -14  18   4      380.69      358.82    216.21 o
 -13  18   4    13455.52    13994.45    555.12 o
 -12  18   4      960.51     1254.13    202.86 o
 -11  18   4     1329.68     1241.79    183.70 o
 -10  18   4     3095.03     3451.70    197.25 o
  -9  18   4      511.93      404.77    113.34 o
  -8  18   4      567.13      308.64    106.18 o
  -7  18   4     3220.00     3021.87    202.20 o
  -6  18   4      683.05      661.38    121.71 o
  -5  18   4    15700.59    15795.01    378.59 o
  -4  18   4      960.40      881.32    177.94 o
  -3  18   4     6002.91     6669.78    339.13 o
  -2  18   4     3381.06     4099.19    277.61 o
  -1  18   4     1061.66     1183.88    378.70 o
   0  18   4     3238.73     3192.69    265.01 o
   1  18   4       97.32     -220.82    147.22 o
   2  18   4      234.26     -237.39    179.09 o
   3  18   4       57.48     -313.26    208.84 o
   4  18   4        2.74     -264.40    219.68 o
   5  18   4     5736.54     6589.54    537.84 o
   6  18   4        0.28      131.19    242.36 o
   7  18   4      391.93      654.28    282.21 o
 -19  19   4     2419.21     2443.89    369.40 o
 -18  19   4      734.59      730.78    264.65 o
 -17  19   4     1011.27     1148.91    288.07 o
 -16  19   4     4406.35     4114.80    419.80 o
 -15  19   4      750.46      730.84    378.39 o
 -14  19   4     4670.74     4619.34    334.17 o
 -13  19   4      581.17      843.42    195.02 o
 -12  19   4       79.47      -49.21    142.71 o
 -11  19   4      127.17       -0.96    135.39 o
 -10  19   4      499.52      246.04    145.18 o
  -9  19   4     4167.94     4604.00    220.16 o
  -8  19   4        7.61      -87.47     97.01 o
  -7  19   4     5221.05     5798.85    245.67 o
  -6  19   4      528.81      839.13    172.57 o
  -5  19   4      306.50      280.66    343.81 o
  -4  19   4     8419.53     8683.12    387.90 o
  -3  19   4      759.94     1029.60    195.92 o
  -2  19   4     5507.69     6520.07    345.81 o
  -1  19   4     2120.65     2343.98    242.56 o
   0  19   4       22.00     -183.20    157.40 o
   1  19   4     1840.99     1039.47    301.78 o
   2  19   4       76.75     -318.27    212.18 o
   3  19   4      191.00      -20.14    217.25 o
   4  19   4     1579.44     1362.91    345.48 o
   5  19   4      163.01      181.79    248.36 o
 -18  20   4       27.00     -164.66    212.79 o
 -17  20   4     2403.78     2387.34    281.43 o
 -16  20   4     1496.07     1363.07    234.47 o
 -15  20   4     4552.03     4830.12    347.80 o
 -14  20   4       48.05       32.33    319.81 o
 -13  20   4     5305.88     5279.29    340.38 o
 -12  20   4       16.07       29.57    154.56 o
 -11  20   4       65.17       23.06    142.33 o
 -10  20   4     1507.25     1263.91    192.07 o
  -9  20   4      223.52       -6.89    104.13 o
  -8  20   4     1979.99     1899.22    160.56 o
  -7  20   4      544.80      275.19    165.63 o
  -6  20   4     2111.30     1828.42    219.88 o
  -5  20   4     1043.11     1028.01    313.80 o
  -4  20   4      733.14      997.67    200.08 o
  -3  20   4     5959.53     6214.51    360.72 o
  -2  20   4        6.49      107.85    179.34 o
  -1  20   4     2302.62     1996.07    343.42 o
   0  20   4      831.82      -33.66    255.43 o
   1  20   4       20.64     -262.04    174.69 o
   2  20   4     4155.63     3732.33    445.65 o
   3  20   4        0.04     -167.80    221.53 o
   4  20   4     2106.93     2418.52    377.55 o
 -17  21   4     1618.25     1008.97    223.87 o
 -16  21   4      503.11      307.71    199.38 o
 -15  21   4     5698.51     5493.18    377.54 o
 -14  21   4      841.46      381.11    209.89 o
 -13  21   4      377.12      335.72    182.89 o
 -12  21   4     1138.16      923.44    200.76 o
 -11  21   4      449.79      174.05    160.96 o
 -10  21   4     1121.57      796.18    339.46 o
  -9  21   4       27.05     -172.32    150.92 o
  -8  21   4      110.59      152.26    161.35 o
  -7  21   4     1436.73     1338.02    209.61 o
  -6  21   4      280.35       62.93    318.85 o
  -5  21   4       18.49     -109.04    153.60 o
  -4  21   4      908.88      923.18    251.93 o
  -3  21   4      335.19      214.14    195.16 o
  -2  21   4     5009.84     4814.39    474.73 o
  -1  21   4      114.61      -35.44    252.36 o
   0  21   4      237.92      203.59    254.94 o
   1  21   4      241.85      352.27    270.22 o
   2  21   4        3.75      -81.56    239.27 o
 -16  22   4      510.93      302.41    221.71 o
 -15  22   4      101.91      -68.71    206.68 o
 -14  22   4      683.96      347.53    198.14 o
 -13  22   4     1399.19     1285.90    230.90 o
 -12  22   4       77.70        1.97    298.64 o
 -11  22   4     1226.90     1306.90    385.81 o
 -10  22   4     2126.30     2384.82    429.22 o
  -9  22   4       25.05       -8.03    290.18 o
  -8  22   4     1171.58     1263.34    234.77 o
  -7  22   4      308.40      -78.59    195.63 o
  -6  22   4     1704.22     1663.78    245.74 o
  -5  22   4      787.81      758.23    218.28 o
  -4  22   4     2138.80     2297.33    353.35 o
  -3  22   4     5467.31     7244.78    542.22 o
  -2  22   4      262.10      766.50    276.81 o
  -1  22   4     9724.47    10979.40    658.93 o
   0  22   4       52.95      -33.33    245.15 o
 -14  23   4      134.16      -17.42    356.02 o
 -13  23   4       99.77      529.04    355.59 o
 -12  23   4     3838.51     4504.17    585.18 o
 -11  23   4        0.34       68.00    349.30 o
 -10  23   4     8126.54     8676.88    713.58 o
  -9  23   4      933.92     1159.95    438.89 o
  -8  23   4     2833.92     3191.09    813.44 o
  -7  23   4     1662.87     1797.00    367.85 o
  -6  23   4        3.88     -311.85    220.18 o
  -5  23   4     5281.91     5393.54    502.20 o
  -4  23   4       54.75      232.11    272.68 o
  -3  23   4     3587.23     4985.21    495.70 o
   5 -25   5      130.27        7.19    323.04 o
   6 -25   5       37.30      324.81    357.27 o
   7 -25   5      325.66      -23.78    337.68 o
   8 -25   5        5.01     -142.56    323.86 o
   9 -25   5      321.82      591.32    378.80 o
  10 -25   5     1349.89     1583.99    430.71 o
  11 -25   5      384.01      507.87    374.43 o
   1 -24   5     2569.32     2776.76    522.86 o
   2 -24   5       68.03      126.22    351.16 o
   3 -24   5      266.53       -9.69    351.96 o
   4 -24   5      120.38      -43.45    317.16 o
   5 -24   5       79.39     -238.85    292.78 o
   6 -24   5      290.97       14.39    308.88 o
   7 -24   5      167.43      138.18    327.35 o
   8 -24   5      443.62      662.68    366.86 o
   9 -24   5     4051.65     4961.76    603.21 o
  10 -24   5     1054.61     1313.50    422.26 o
  11 -24   5     1552.89     1265.87    421.97 o
  12 -24   5      660.55      722.15    387.02 o
  13 -24   5      980.24      611.69    398.87 o
  14 -24   5     1168.09     1302.87    441.47 o
  -1 -23   5      548.69      277.94    361.87 o
   0 -23   5      281.34      129.89    339.88 o
   1 -23   5       20.94     -229.54    305.86 o
   2 -23   5      729.39      331.33    338.90 o
   3 -23   5       10.04      -30.05    314.56 o
   4 -23   5       52.42     -187.23    288.40 o
   5 -23   5      697.37      905.81    379.11 o
   6 -23   5      674.88      444.72    355.16 o
   7 -23   5      323.91     -119.46    332.86 o
   8 -23   5      823.40      847.94    413.60 o
   9 -23   5     7405.97     7549.29    700.72 o
  10 -23   5    12932.59    12602.09    860.49 o
  11 -23   5     4176.86     5255.26    623.07 o
  12 -23   5     1420.38     1062.77    410.73 o
  13 -23   5       25.29     -135.33    306.68 o
  14 -23   5       33.01     -265.45    307.02 o
  15 -23   5      521.88      301.34    387.37 o
  16 -23   5     2470.12     2343.90    549.65 o
  -3 -22   5      515.88      265.48    362.75 o
  -2 -22   5     4576.94     4600.29    578.97 o
  -1 -22   5      892.43      914.64    376.96 o
   0 -22   5      848.10     1044.73    397.25 o
   1 -22   5     3589.33     4362.52    551.92 o
   2 -22   5      242.67      471.32    346.44 o
   3 -22   5     8366.62     7601.11    650.99 o
   4 -22   5      316.18      134.50    337.38 o
   5 -22   5     2083.64     1000.90    398.74 o
   7 -22   5      152.30     -464.43    309.62 o
   8 -22   5     4996.17     3667.56    538.22 o
   9 -22   5       26.08      586.61    369.57 o
  10 -22   5     4287.61     3628.17    523.25 o
  11 -22   5       84.75      378.26    351.26 o
  12 -22   5     1338.86     1519.07    384.95 o
  13 -22   5      825.53      775.46    375.33 o
  14 -22   5       47.17     -359.69    310.48 o
  15 -22   5     3394.35     4098.23    587.75 o
  16 -22   5     6252.02     6938.80    336.24 o
  17 -22   5     5992.00     8512.99    500.33 o
  -5 -21   5      101.55     -150.95    346.18 o
  -4 -21   5     1493.21     1352.09    432.10 o
  -3 -21   5     4146.24     4386.13    568.21 o
  -2 -21   5      155.37      157.63    336.84 o
  -1 -21   5     8759.92     8774.36    693.20 o
   0 -21   5      711.22      870.87    377.32 o
   1 -21   5     5324.25     5079.94    571.09 o
   2 -21   5     5828.07     5967.75    595.81 o
   3 -21   5      296.16      -24.63    313.92 o
   4 -21   5      979.57     -105.31    329.03 o
   5 -21   5      117.31     -417.30    278.20 o
   6 -21   5     1431.34      670.62    364.93 o
   7 -21   5     2046.40     1538.82    411.86 o
   8 -21   5       13.97     -119.38    299.38 o
   9 -21   5     1008.95     1033.22    379.08 o
  10 -21   5     1376.97     1345.24    396.10 o
  11 -21   5     2282.93     3004.73    453.88 o
  12 -21   5     1450.26     1543.22    413.13 o
  13 -21   5        6.39      253.08    313.45 o
  14 -21   5      367.54      238.42    135.91 o
  15 -21   5        0.89     -133.73    130.30 o
  16 -21   5     3852.15     3961.79    269.95 o
  17 -21   5     4214.27     3998.25    284.31 o
  18 -21   5     8398.91     9885.90    401.09 o
  -6 -20   5      150.60      188.44    351.85 o
  -5 -20   5     7660.13     8355.55    711.10 o
  -4 -20   5      335.92      433.09    360.46 o
  -3 -20   5     1220.08      955.61    381.17 o
  -2 -20   5     4366.64     4551.34    538.31 o
  -1 -20   5        5.30     -176.58    285.34 o
   0 -20   5     3560.92     3700.38    497.67 o
   1 -20   5      288.07     -126.63    310.73 o
   2 -20   5      256.84      141.83    306.83 o
   3 -20   5     1706.32     1833.40    388.16 o
   4 -20   5      621.78      678.53    301.35 o
   5 -20   5     2991.61     2384.75    395.39 o
   6 -20   5      848.97      315.67    311.00 o
   7 -20   5     5132.13     5517.49    557.19 o
   8 -20   5    12780.70    13421.74    797.64 o
   9 -20   5     1853.65     2015.49    429.30 o
  10 -20   5    13881.77    12901.12    797.50 o
  11 -20   5      589.90      692.58    353.01 o
  12 -20   5     3652.27     3730.48    288.92 o
  13 -20   5       70.01       26.42    147.16 o
  14 -20   5      119.97     -184.05    127.78 o
  15 -20   5      390.12      247.67    140.20 o
  16 -20   5      413.70      356.05    149.74 o
  17 -20   5      227.47       35.92    141.72 o
  18 -20   5      278.71       83.70    163.52 o
  19 -20   5      428.70     -273.94    182.63 o
  -8 -19   5        6.87       22.65    341.59 o
  -7 -19   5     1728.54     2177.76    461.54 o
  -6 -19   5     2941.16     2752.57    490.77 o
  -5 -19   5      164.56     -191.71    320.30 o
  -4 -19   5     2801.81     3148.42    487.80 o
  -3 -19   5       86.15     -137.28    303.01 o
  -2 -19   5       89.68      119.83    326.28 o
  -1 -19   5      719.00       38.93    303.14 o
   0 -19   5      547.21      298.41    307.15 o
   1 -19   5     4583.16     4256.66    495.44 o
   2 -19   5     2154.17     2162.91    364.59 o
   3 -19   5     2513.50     3161.93    442.11 o
   4 -19   5    12368.32    12290.69    730.31 o
   5 -19   5     1557.27     2069.34    389.78 o
   6 -19   5     7106.52     6326.56    533.06 o
   7 -19   5      208.44      -98.33    257.28 o
   8 -19   5     3319.82     3261.44    444.84 o
   9 -19   5     2666.54     2588.87    384.38 o
  10 -19   5     2224.86     2792.95    243.26 o
  11 -19   5        2.60       -2.51    110.94 o
  12 -19   5       18.87     -154.28    102.85 o
  13 -19   5      167.35      -83.14    114.28 o
  14 -19   5      173.50       58.53    125.61 o
  15 -19   5      815.31      763.75    154.76 o
  16 -19   5       32.56      101.38    156.89 o
  17 -19   5     1426.16     1600.76    227.20 o
  18 -19   5     1225.11     1620.99    239.18 o
  19 -19   5     1473.69     1383.48    241.13 o
  20 -19   5        3.86     -269.52    179.68 o
  -9 -18   5      307.36      213.06    356.01 o
  -8 -18   5      357.17      258.72    368.25 o
  -7 -18   5       83.92      223.75    352.15 o
  -6 -18   5        9.18      724.05    380.18 o
  -5 -18   5      139.90      965.65    374.65 o
  -4 -18   5      230.91      622.26    358.34 o
  -3 -18   5    18629.98    17791.25    904.11 o
  -2 -18   5      120.17     -131.04    270.72 o
  -1 -18   5     1255.55     1012.94    335.44 o
   0 -18   5     1240.78     1170.59    313.08 o
   1 -18   5       80.87      200.03    286.77 o
   2 -18   5    58269.82    55666.62   1726.78 o
   3 -18   5     1343.05     1237.71    340.48 o
   4 -18   5     3303.25     3581.81    440.16 o
   5 -18   5     1917.89     2009.37    351.12 o
   6 -18   5      497.88      586.35    239.07 o
   7 -18   5      953.88      837.85    279.89 o
   8 -18   5      153.17       66.65    113.92 o
   9 -18   5     3241.33     3097.97    232.74 o
  10 -18   5     4131.37     3833.84    237.43 o
  11 -18   5      339.57      290.10    119.05 o
  12 -18   5      737.79      403.03    126.17 o
  13 -18   5      479.47      586.11    133.44 o
  14 -18   5     1029.29     1326.81    174.89 o
  15 -18   5     3693.49     3087.97    217.43 o
  16 -18   5      709.12      734.25    174.93 o
  17 -18   5     3700.92     3533.86    291.01 o
  18 -18   5      300.71      439.33    181.80 o
  19 -18   5     1102.89      635.09    215.10 o
  20 -18   5     2042.51     1731.03    332.69 o
 -10 -17   5      295.67      170.48    350.54 o
  -9 -17   5      801.24      978.98    385.32 o
  -8 -17   5      188.44      591.90    371.50 o
  -7 -17   5    23130.92    24506.43   1129.00 o
  -6 -17   5     1103.53     1451.18    396.75 o
  -5 -17   5     6701.70     7374.11    643.17 o
  -4 -17   5     4692.03     5118.59    540.77 o
  -3 -17   5       10.09     -206.61    251.40 o
  -2 -17   5      859.81      624.27    303.12 o
  -1 -17   5      138.83     -167.97    249.30 o
   0 -17   5      198.56     -203.10    255.54 o
   1 -17   5     1474.77     1991.73    357.27 o
   2 -17   5      581.32      797.53    285.50 o
   3 -17   5      886.54      779.40    264.08 o
   4 -17   5      534.58      410.21    234.01 o
   5 -17   5     4188.63     4001.97    395.63 o
   6 -17   5     1490.21      992.21    273.50 o
   7 -17   5      184.55       11.52     95.63 o
   8 -17   5       23.53     -139.59     93.06 o
   9 -17   5      936.62      831.82    151.64 o
  10 -17   5     8519.15     8814.76    280.83 o
  11 -17   5     7946.05     8521.97    287.20 o
  12 -17   5     2021.31     1917.73    169.46 o
  13 -17   5     3493.26     3920.91    230.65 o
  14 -17   5     1282.70     1453.15    190.94 o
  15 -17   5     4771.48     4369.69    280.46 o
  16 -17   5     2618.47     2962.77    277.13 o
  17 -17   5     1475.36     1528.11    210.77 o
  18 -17   5      635.70      507.82    191.40 o
  19 -17   5      200.64      -57.40    178.82 o
  20 -17   5      260.24       82.32    198.30 o
  21 -17   5        3.82     -262.21    187.63 o
 -11 -16   5     8937.71    10269.61    779.22 o
 -10 -16   5       16.71     -173.01    320.66 o
  -9 -16   5     2346.14     2971.43    488.97 o
  -8 -16   5     4001.96     4699.99    564.60 o
  -7 -16   5      237.98      217.52    339.60 o
  -6 -16   5    58695.51    56594.78   1814.34 o
  -5 -16   5      115.50      138.10    265.15 o
  -4 -16   5      627.27      863.61    310.52 o
  -3 -16   5      269.64      -85.39    211.04 o
  -2 -16   5      342.53        8.41    251.08 o
  -1 -16   5      850.49      363.32    267.77 o
   0 -16   5      167.48       20.52    231.81 o
   1 -16   5    12574.15    12100.59    657.91 o
   2 -16   5     5345.82     5629.53    448.29 o
   3 -16   5     1184.50     1250.20    258.64 o
   4 -16   5      122.30       32.55    188.74 o
   5 -16   5      267.37      256.16    172.67 o
   6 -16   5     1840.20     2083.41    172.34 o
   7 -16   5      830.34      918.21    193.49 o
   8 -16   5      392.72      -57.41    158.95 o
   9 -16   5    15079.41    14150.34    339.37 o
  10 -16   5      837.80      811.70    124.72 o
  11 -16   5    11511.63    11215.71    322.91 o
  12 -16   5     6029.44     5963.71    251.69 o
  13 -16   5     3211.59     3520.60    296.70 o
  14 -16   5    14359.30    12760.23    427.42 o
  15 -16   5        0.30       54.93    122.52 o
  16 -16   5      310.06       -1.81    138.00 o
  17 -16   5     3357.16     3358.34    274.63 o
  18 -16   5       13.39     -214.79    143.19 o
  19 -16   5     1905.85     1909.39    243.77 o
  20 -16   5     1644.02     2006.20    267.78 o
  21 -16   5     3196.46     4630.68    371.53 o
 -12 -15   5     1964.63     1924.20    452.04 o
 -11 -15   5       80.02     -292.42    313.82 o
 -10 -15   5     1759.07     1591.63    428.94 o
  -9 -15   5       23.70     -323.62    301.23 o
  -8 -15   5     1560.80     1210.38    378.66 o
  -7 -15   5     1473.30     1304.40    349.11 o
  -6 -15   5      678.54      564.13    302.58 o
  -5 -15   5      342.30      717.48    299.17 o
  -4 -15   5      143.64     -325.67    217.11 o
  -3 -15   5      487.54       56.93    234.51 o
  -2 -15   5        2.52     -283.41    188.94 o
  -1 -15   5       89.66      127.09    199.54 o
   0 -15   5    23468.42    22562.28    901.75 o
   1 -15   5     1130.10     1210.28    288.11 o
   2 -15   5    35122.47    36945.96   1221.56 o
   3 -15   5    13155.23    12853.37    645.85 o
   4 -15   5      222.02       53.33     95.57 o
   5 -15   5      811.60      752.35    127.49 o
   6 -15   5      536.96      392.07     99.52 o
   7 -15   5     2067.13     1722.88    200.71 o
   8 -15   5     1303.56     1291.61    118.90 o
   9 -15   5      404.75      424.71    114.90 o
  10 -15   5        7.47      173.76     96.97 o
  11 -15   5      517.53      270.40    112.03 o
  12 -15   5      856.05      235.47    135.28 o
  13 -15   5      781.27      601.83    139.67 o
  14 -15   5     1198.74     1107.52    175.13 o
  15 -15   5      532.21      381.44    143.06 o
  16 -15   5       55.15     -162.97    137.20 o
  17 -15   5     1069.89     1521.87    203.95 o
  18 -15   5     5968.77     6117.19    353.22 o
  19 -15   5     7005.99     8730.20    419.01 o
  20 -15   5     4518.19     4349.46    340.51 o
  21 -15   5      698.90     1127.08    229.26 o
 -13 -14   5        0.21     -119.54    313.65 o
 -12 -14   5      529.50      660.44    371.49 o
 -11 -14   5      648.18      -21.14    322.15 o
  -9 -14   5      828.15      399.69    346.93 o
  -8 -14   5       41.60     -389.30    259.53 o
  -7 -14   5     2319.03     2463.85    395.06 o
  -6 -14   5      307.04      274.75    263.54 o
  -5 -14   5      316.63       18.14    238.62 o
  -4 -14   5     4245.64     4627.88    441.40 o
  -3 -14   5      254.47      160.65    218.11 o
  -2 -14   5        8.24     -260.52    175.69 o
  -1 -14   5     5538.32     5714.03    464.91 o
   0 -14   5      614.55      353.39    205.46 o
   1 -14   5    55432.54    52174.28   1520.80 o
   2 -14   5      809.52      446.39    144.76 o
   3 -14   5    12656.44    12223.41    333.65 o
   4 -14   5     8934.91     9255.22    277.22 o
   5 -14   5      160.20      192.62    101.31 o
   6 -14   5     4495.99     3724.74    157.36 o
   7 -14   5      303.25      185.60    140.87 o
   8 -14   5     5129.92     5542.62    203.81 o
   9 -14   5    21701.22    21048.60    419.96 o
  10 -14   5     3201.20     3668.18    200.15 o
  11 -14   5    18428.50    19319.38    931.91 o
  12 -14   5     1858.84     1931.40    174.90 o
  13 -14   5     6140.18     7107.63    311.09 o
  14 -14   5    13414.77    13766.32    445.62 o
  15 -14   5     1033.95     1013.09    173.82 o
  16 -14   5     7503.22     6880.02    340.65 o
  17 -14   5      325.46      173.57    149.51 o
  18 -14   5       82.23      493.42    169.85 o
  19 -14   5       13.34       87.24    157.77 o
  20 -14   5     1825.80     2044.51    250.16 o
  21 -14   5      929.60      927.91    229.02 o
  22 -14   5      151.42      290.35    214.91 o
 -14 -13   5      372.67      826.86    392.38 o
 -13 -13   5     6085.44     5810.18    619.18 o
 -12 -13   5       70.20     -130.37    313.70 o
 -11 -13   5      477.53      -85.49    318.63 o
  -9 -13   5       59.26     -189.73    271.48 o
  -8 -13   5     8000.04     7638.26    579.30 o
  -7 -13   5      272.91      297.93    231.28 o
  -6 -13   5     1088.87     1118.33    297.85 o
  -5 -13   5     5386.44     4897.28    425.58 o
  -4 -13   5       22.18       25.45    188.88 o
  -3 -13   5    16954.23    16512.84    739.28 o
  -2 -13   5      249.79      180.43    187.19 o
  -1 -13   5      797.54      748.10    249.04 o
   0 -13   5     4253.00     4155.12    382.27 o
   1 -13   5        1.57      -55.34     49.57 o
   2 -13   5      267.08      584.99    126.66 o
   3 -13   5       27.15      -49.61     82.75 o
   4 -13   5      246.84      293.27    166.18 o
   5 -13   5     1902.31     1651.20    140.75 o
   6 -13   5      442.72      388.06     75.76 o
   7 -13   5    27506.27    25373.32    439.32 o
   8 -13   5     2382.69     2449.70    150.70 o
   9 -13   5    15689.51    14893.34    399.76 o
  10 -13   5    23246.52    23510.46    523.19 o
  11 -13   5     7958.08     9547.92    330.51 o
  12 -13   5    11573.90    11716.73    381.57 o
  13 -13   5      106.16       92.33    149.00 o
  14 -13   5     1869.92     1526.06    186.95 o
  15 -13   5      809.46      528.17    153.23 o
  16 -13   5      694.92      566.84    160.57 o
  17 -13   5     4516.74     4477.09    329.98 o
  18 -13   5     1309.28     1459.52    200.79 o
  19 -13   5     2368.39     2636.76    255.09 o
  20 -13   5     1485.24      988.35    215.68 o
  21 -13   5       40.57     -239.50    159.67 o
  22 -13   5       48.53     -252.06    168.04 o
 -15 -12   5      225.93      387.43    366.78 o
 -14 -12   5      187.30      544.11    353.01 o
 -13 -12   5      112.87      425.73    337.22 o
 -12 -12   5     8518.15     9052.99    699.18 o
 -11 -12   5       45.20     -400.05    266.70 o
 -10 -12   5       22.31     -192.15    271.78 o
  -9 -12   5      714.20      785.64    302.19 o
  -8 -12   5       66.05       41.18    234.61 o
  -7 -12   5     8121.48     8254.17    564.47 o
  -6 -12   5        5.60       46.99    206.23 o
  -5 -12   5        0.29     -220.77    170.07 o
  -4 -12   5     3491.54     3720.91    387.71 o
  -3 -12   5       81.68     -259.00    172.66 o
  -2 -12   5    11780.19    13771.20    638.97 o
  -1 -12   5       55.07      -38.76    148.66 o
   0 -12   5     2754.70     2753.47    182.41 o
   1 -12   5    11661.00    11156.03    337.45 o
   2 -12   5     1186.38     1313.59    128.13 o
   3 -12   5    60710.91    61486.48    981.70 o
   4 -12   5      795.66      662.19     72.08 o
   5 -12   5    10381.67    10841.29    236.79 o
   6 -12   5    22467.79    21926.10    383.71 o
   7 -12   5     3748.15     4113.35    363.51 o
   8 -12   5    62571.43    66065.93    907.42 o
   9 -12   5       83.05      103.16     87.20 o
  10 -12   5     7652.88     7347.13    589.65 o
  11 -12   5        8.92       -6.23    146.98 o
  12 -12   5      164.85      -75.09    103.43 o
  13 -12   5     1065.91      794.11    148.54 o
  14 -12   5      634.13      344.91    139.44 o
  15 -12   5      115.73     -145.30    118.91 o
  16 -12   5     2912.69     2464.47    311.65 o
  17 -12   5     2857.84     2150.84    224.76 o
  18 -12   5     2624.65     2172.12    459.58 o
  19 -12   5     2680.49     3890.37    294.31 o
  20 -12   5     3758.04     3558.16    468.38 o
  21 -12   5     7893.37     7573.91    411.51 o
  22 -12   5      317.31      -63.40    174.21 o
 -15 -11   5        4.43      -86.58    337.10 o
 -14 -11   5      831.63     1628.50    417.02 o
 -13 -11   5     2617.82     2831.55    470.43 o
 -12 -11   5      227.14     -169.97    295.75 o
 -11 -11   5    16222.83    16378.86    859.08 o
 -10 -11   5       34.02     -161.91    204.71 o
  -9 -11   5      276.61      217.50    239.56 o
  -8 -11   5      658.57      450.78    246.38 o
  -7 -11   5     1102.41     1120.55    257.47 o
  -6 -11   5    30685.60    28484.54   1028.23 o
  -5 -11   5      717.90      751.70    239.24 o
  -4 -11   5     2432.70     2085.59    305.04 o
  -3 -11   5     5004.49     4700.51    369.47 o
  -2 -11   5      902.42      962.08    230.65 o
  -1 -11   5    65983.70    63849.80   1702.74 o
   0 -11   5       56.02      -21.32     40.84 o
   1 -11   5    24922.66    24720.88    443.25 o
   2 -11   5     4931.93     4381.25    156.93 o
   3 -11   5      179.35       65.30     57.00 o
   4 -11   5    15432.16    15461.98    275.56 o
   5 -11   5       63.25      -12.13     53.67 o
   6 -11   5    15738.41    15472.59    300.77 o
   7 -11   5       17.48       59.15     89.10 o
   8 -11   5     1926.35     1736.63    203.83 o
   9 -11   5    29321.96    29996.50    654.91 o
  10 -11   5        5.07     -106.27     70.85 o
  11 -11   5     2206.10     1746.13    102.13 o
  12 -11   5     2547.61     1882.01    166.51 o
  13 -11   5     1135.49      926.17    143.86 o
  14 -11   5    21197.47    19564.60    522.64 o
  15 -11   5     1256.91     1215.39    182.37 o
  16 -11   5     5851.04     5445.10    302.52 o
  17 -11   5      931.26      738.37    178.19 o
  18 -11   5     1742.06     1614.26    214.31 o
  19 -11   5     1029.32     1286.19    212.27 o
  20 -11   5      189.72       41.93    167.55 o
  21 -11   5     1694.32     1183.72    229.35 o
  22 -11   5      983.85      873.70    221.16 o
 -16 -10   5      169.95      -19.28    322.80 o
 -15 -10   5     4059.55     4707.66    598.02 o
 -14 -10   5      863.06      978.32    383.14 o
 -13 -10   5      124.56     -108.27    294.45 o
 -12 -10   5       69.59      148.95    279.58 o
 -11 -10   5      874.27      923.31    313.11 o
 -10 -10   5      275.22      322.20    254.00 o
  -9 -10   5      287.51      278.01    234.51 o
  -8 -10   5     1881.51     1839.15    318.68 o
  -7 -10   5     1224.32     1185.45    260.36 o
  -6 -10   5       19.69      -87.12    190.18 o
  -5 -10   5   152882.91   155618.36   2380.17 o
  -4 -10   5      424.80      443.27     61.90 o
  -3 -10   5     9395.45     9904.35    498.87 o
  -2 -10   5    13545.18    13782.21    596.34 o
  -1 -10   5        0.26     -171.41    114.28 o
   0 -10   5     4475.46     4519.50    138.52 o
   1 -10   5      140.16      144.35     44.78 o
   2 -10   5     2883.60     2718.38    120.29 o
   3 -10   5     3133.45     2897.52    121.39 o
   4 -10   5      108.57      -42.93     42.88 o
   5 -10   5     4872.98     4417.78    145.84 o
   6 -10   5      284.12      285.54     64.25 o
   7 -10   5      110.69      124.71     71.67 o
   8 -10   5       27.51      -77.56     66.49 o
   9 -10   5     3482.19     3469.39    184.92 o
  10 -10   5     2380.13     2353.34    123.85 o
  11 -10   5        1.42      -59.00     46.28 o
  12 -10   5     1853.33     1757.01    163.92 o
  13 -10   5    11744.77    12430.40    395.06 o
  14 -10   5     9363.12     9358.02    364.66 o
  15 -10   5     9364.33     8182.06    349.10 o
  16 -10   5       60.52      -92.83    121.62 o
  17 -10   5     2522.56     2474.95    227.23 o
  18 -10   5      599.83      523.55    165.27 o
  19 -10   5      955.78      860.18    189.95 o
  20 -10   5     2628.80     2486.30    257.87 o
  21 -10   5      730.95      562.82    214.26 o
  22 -10   5     1126.45     1201.12    262.70 o
 -15  -9   5      783.51     1195.29    404.83 o
 -14  -9   5    19685.16    20331.38   1020.03 o
 -13  -9   5     1510.79     2004.91    389.80 o
 -12  -9   5      344.36      265.15    270.96 o
 -11  -9   5        0.48     -186.81    213.28 o
 -10  -9   5       16.63     -287.62    191.75 o
  -9  -9   5    32116.14    32130.18   1136.08 o
  -8  -9   5      834.31      616.53    243.13 o
  -7  -9   5      885.29      913.62    108.12 o
  -6  -9   5     6924.68     6705.39    225.38 o
  -5  -9   5      986.78     1444.98    189.44 o
  -4  -9   5    24824.84    23264.06    442.70 o
  -3  -9   5        0.02     -203.33    135.55 o
  -2  -9   5      101.52       35.94    135.49 o
  -1  -9   5     1159.63     1097.40    192.17 o
   0  -9   5       16.00      -10.85     26.95 o
   1  -9   5    52489.39    50525.21    786.69 o
   2  -9   5     2614.62     2158.49    101.94 o
   3  -9   5     5104.73     4371.67    122.21 o
   4  -9   5     4287.02     4573.75    136.29 o
   5  -9   5     1403.91     1134.46    117.89 o
   6  -9   5    42749.11    39494.37    775.27 o
   7  -9   5     2413.84     2445.43    148.90 o
   8  -9   5    13959.12    14115.85    339.66 o
   9  -9   5     1420.88     1497.65     85.60 o
  10  -9   5      457.34      431.28    104.49 o
  11  -9   5      110.12       62.61     61.59 o
  12  -9   5      355.19       83.67    191.33 o
  13  -9   5     4565.78     4250.29    251.65 o
  14  -9   5     1557.42     1564.88    243.30 o
  15  -9   5     1470.11      932.92    166.69 o
  16  -9   5      721.76      461.65    151.20 o
  17  -9   5      325.05      113.49    138.93 o
  18  -9   5       39.85     -173.05    134.21 o
  19  -9   5     2900.13     3189.03    267.67 o
  20  -9   5        0.80       86.52    217.85 o
  21  -9   5     8792.89     9486.35    454.50 o
  22  -9   5      455.95      660.00    303.67 o
 -15  -8   5      159.19      603.26    349.36 o
 -14  -8   5      263.62      383.47    325.99 o
 -13  -8   5    44567.29    49844.99   1653.12 o
 -12  -8   5      182.48       83.35    252.64 o
 -11  -8   5      219.33       26.94    218.39 o
 -10  -8   5      780.50      652.66    115.86 o
  -9  -8   5     1737.08     1648.22    121.35 o
  -8  -8   5     1035.96     1388.08     98.44 o
  -7  -8   5      943.63     1108.32    121.59 o
  -6  -8   5     6258.73     6063.84    311.54 o
  -5  -8   5      308.92      207.77    108.65 o
  -4  -8   5       29.40       16.16     44.90 o
  -3  -8   5       32.44      -45.03    122.98 o
  -2  -8   5     1525.85     1781.82    232.36 o
  -1  -8   5     5253.14     4767.34    299.39 o
   0  -8   5     3283.67     3318.98    250.62 o
   1  -8   5      229.43      205.88     32.09 o
   2  -8   5    23564.84    22552.60    338.79 o
   3  -8   5      989.39     1062.05     88.78 o
   4  -8   5    34443.12    32548.63    458.74 o
   5  -8   5    49351.91    48898.05    653.95 o
   6  -8   5     3023.55     2344.34    211.15 o
   7  -8   5    14943.36    13072.37    310.84 o
   8  -8   5      370.90      139.65     48.03 o
   9  -8   5      144.54      123.01     75.53 o
  10  -8   5      221.48      140.31     76.32 o
  11  -8   5      229.08       72.42     86.94 o
  12  -8   5    13472.45    14461.65    410.28 o
  13  -8   5     4822.98     5103.57    265.39 o
  14  -8   5     4763.05     4907.30    272.66 o
  15  -8   5     7507.39     7868.01    341.72 o
  16  -8   5      277.25      191.17    129.26 o
  17  -8   5     2026.27     1925.01    211.72 o
  18  -8   5      137.29       59.17    128.38 o
  19  -8   5       19.16     -188.63    142.21 o
  20  -8   5     6670.23     7322.70    385.51 o
  21  -8   5     3743.20     4585.04    338.47 o
  22  -8   5     6820.11     6627.36    409.40 o
 -15  -7   5      337.53      379.98    327.42 o
 -14  -7   5        1.74       29.73    245.40 o
 -13  -7   5      866.74     1187.99    328.06 o
 -12  -7   5     5659.18     5611.08    318.04 o
 -11  -7   5       72.79      -74.88     83.75 o
 -10  -7   5      335.84      385.50     80.77 o
  -9  -7   5      655.18      632.68     87.30 o
  -8  -7   5      209.48      439.95    106.41 o
  -7  -7   5   131825.80   127131.88   1523.46 o
  -6  -7   5      213.71      218.72     46.75 o
  -5  -7   5     2019.08     2282.20    126.06 o
  -4  -7   5     2492.54     2705.79    113.27 o
  -3  -7   5      366.95      381.29    145.36 o
  -2  -7   5   127453.70   138084.89   3171.14 o
  -1  -7   5     1354.31     1050.46    151.15 o
   0  -7   5      913.09      604.13    135.44 o
   1  -7   5     1055.87     1327.51    107.08 o
   2  -7   5      142.34       66.57     31.18 o
   3  -7   5    20906.95    21625.98    319.09 o
   4  -7   5       59.84       29.50     69.03 o
   5  -7   5     9392.24     8763.05    223.62 o
   6  -7   5     1361.83     1080.06     95.70 o
   7  -7   5        2.21      -61.55     41.03 o
   8  -7   5     1052.00     1508.32     85.63 o
   9  -7   5       14.02      -64.16     52.71 o
  10  -7   5     1209.00     1046.34    141.11 o
  11  -7   5     9922.57    10463.03    215.19 o
  12  -7   5     1368.60     1620.58    154.05 o
  13  -7   5   116443.36   110877.05   1734.47 o
  14  -7   5     1729.37     1518.64    170.28 o
  15  -7   5    16622.00    16735.51    490.37 o
  16  -7   5     8664.01     9842.50    386.62 o
  17  -7   5     1489.75     1657.28    201.29 o
  18  -7   5     7989.57     7526.39    364.64 o
  19  -7   5        7.26      -92.56    139.39 o
  20  -7   5        2.05      126.06    168.53 o
  21  -7   5      414.49      563.66    209.59 o
  22  -7   5     1304.17     2006.00    266.99 o
 -14  -6   5        5.35      328.90    272.18 o
 -13  -6   5       96.03      -38.22     73.51 o
 -12  -6   5      467.37      421.62    130.12 o
 -11  -6   5    28245.66    28049.94    635.22 o
 -10  -6   5      740.20      565.38     88.11 o
  -9  -6   5      639.28      704.41     80.34 o
  -8  -6   5      608.81      655.76     78.65 o
  -7  -6   5     1508.41     1564.61    142.17 o
  -6  -6   5    72037.03    77543.02    958.20 o
  -5  -6   5       22.61       46.59     36.18 o
  -4  -6   5     2484.95     2648.55     81.90 o
  -3  -6   5     2162.26     2217.36    115.27 o
  -2  -6   5      616.69      536.96    131.70 o
  -1  -6   5    65237.19    68472.24   1656.73 o
   0  -6   5       27.30        7.31     20.42 o
   1  -6   5     1127.46      703.82     43.05 o
   2  -6   5      699.28      697.82     49.83 o
   3  -6   5     1419.75     1437.07     73.56 o
   4  -6   5     3106.42     3344.15    122.84 o
   5  -6   5     2119.95     1896.85    110.30 o
   6  -6   5      200.09       92.12     46.32 o
   7  -6   5     3422.48     3789.59    120.48 o
   8  -6   5      359.55      468.34     54.51 o
   9  -6   5    89515.14   101748.52   1204.79 o
  10  -6   5      107.24        7.43     43.27 o
  11  -6   5    18960.78    19401.20    326.27 o
  12  -6   5    23447.01    24032.19    389.21 o
  13  -6   5    12033.92    13473.56    409.31 o
  14  -6   5    43304.59    45173.23    884.62 o
  15  -6   5      830.39      708.37    176.64 o
  16  -6   5       40.76     -176.56    160.25 o
  17  -6   5      823.89      729.87    159.32 o
  18  -6   5      349.18      236.69    142.58 o
  19  -6   5     3244.13     2844.30    249.92 o
  20  -6   5     1343.62     1475.64    210.99 o
  21  -6   5     6277.80     5870.65    371.97 o
  22  -6   5     4159.30     4248.73    349.85 o
 -15  -5   5    25982.71    25247.74    660.96 o
 -14  -5   5        0.78     -126.48     84.32 o
 -13  -5   5      940.69      652.46    112.39 o
 -12  -5   5       12.09     -156.57    104.38 o
 -11  -5   5      270.90       53.29     68.32 o
 -10  -5   5    90797.30    88931.86   1495.31 o
  -9  -5   5        1.12      -47.53     51.65 o
  -8  -5   5     3153.27     3479.18    136.44 o
  -7  -5   5     2843.00     2859.81    111.19 o
  -6  -5   5       10.60       -6.01     39.30 o
  -5  -5   5    17777.41    18156.33    279.47 o
  -4  -5   5       25.32      -30.29     29.08 o
  -3  -5   5        1.68        5.32     31.12 o
  -2  -5   5     2807.70     2732.47    198.75 o
  -1  -5   5      825.74      897.13    125.97 o
   0  -5   5     2726.63     2578.79     79.61 o
   1  -5   5       18.82       40.14     22.91 o
   2  -5   5      829.22      821.36     51.57 o
   3  -5   5     5930.16     5979.28    131.34 o
   4  -5   5      273.15      198.43     47.49 o
   5  -5   5   264779.13   283574.31   3089.21 o
   6  -5   5     1923.03     1661.61     88.52 o
   7  -5   5    24406.42    24853.76    365.57 o
   8  -5   5     2649.80     2458.96    102.31 o
   9  -5   5      958.36      831.06     72.51 o
  10  -5   5    18940.66    18715.56    252.69 o
  11  -5   5      455.55      434.69     50.62 o
  12  -5   5     2803.59     3025.30    102.37 o
  13  -5   5     1026.52     1049.87    150.54 o
  14  -5   5      362.36      264.71    127.89 o
  15  -5   5     9539.49     9208.10    364.77 o
  16  -5   5       87.84      -24.28    118.79 o
  17  -5   5     7481.63     7917.50    358.23 o
  18  -5   5     1143.54     1108.90    184.02 o
  19  -5   5     1239.59     1022.86    190.87 o
  20  -5   5     9139.77     9081.62    428.88 o
  21  -5   5     1074.11     1210.47    226.00 o
 -17  -4   5      320.55      154.43    185.66 o
 -16  -4   5      628.38      574.72    140.05 o
 -15  -4   5      621.76      568.07    130.97 o
 -14  -4   5     8317.10     9289.52    486.96 o
 -13  -4   5      560.15      358.81     98.31 o
 -12  -4   5     2697.20     2293.36    157.62 o
 -11  -4   5      896.64      862.42    100.90 o
 -10  -4   5     1156.38     1044.08     98.58 o
  -9  -4   5    50792.23    51276.08    930.26 o
  -8  -4   5      925.26     1121.62    188.76 o
  -7  -4   5      381.06      358.30     91.06 o
  -6  -4   5     1968.23     2069.92     94.30 o
  -5  -4   5      486.18      384.56     50.93 o
  -4  -4   5     5285.20     4808.95    108.95 o
  -3  -4   5     3945.78     2913.04    188.76 o
  -2  -4   5     3345.79     3750.65    161.13 o
  -1  -4   5     3687.74     3617.99    208.02 o
   0  -4   5        4.80      -22.59     54.84 o
   1  -4   5     6518.83     6760.83    152.36 o
   2  -4   5       13.52       12.21     34.35 o
   3  -4   5    45407.25    44340.97    663.01 o
   4  -4   5    39356.80    41138.34    638.88 o
   5  -4   5      745.26      582.88     52.07 o
   6  -4   5    48525.86    55022.25    568.72 o
   7  -4   5       43.12        1.18     36.76 o
   8  -4   5       18.23       91.14     37.29 o
   9  -4   5      261.40      313.54     43.51 o
  10  -4   5        3.75       49.82     36.41 o
  11  -4   5    10480.54     9780.85    174.48 o
  12  -4   5      285.13      202.82     53.47 o
  13  -4   5     7231.38     7093.54    331.51 o
  14  -4   5     1904.44     1879.39    179.87 o
  15  -4   5      435.81      100.69    120.30 o
  16  -4   5     7416.39     7608.37    549.00 o
  17  -4   5     1262.14     1458.14    191.93 o
  18  -4   5     7181.77     6710.17    357.15 o
  19  -4   5     1866.17     1998.11    230.80 o
  20  -4   5     1143.38     1113.80    202.87 o
  21  -4   5       71.12       -7.72    259.17 o
 -18  -3   5    12324.52    13061.77    444.77 o
 -17  -3   5      430.61      244.45    137.40 o
 -16  -3   5     2025.93     1766.92    183.23 o
 -15  -3   5     2676.76     2997.77    215.73 o
 -14  -3   5      484.00       53.31    183.01 o
 -13  -3   5     3055.58     2832.40    310.46 o
 -12  -3   5      423.07      286.32    122.14 o
 -11  -3   5      758.74      573.10     92.21 o
 -10  -3   5     5157.69     5482.11    186.56 o
  -9  -3   5       68.45       39.31     55.67 o
  -8  -3   5     5157.73     5671.07    163.29 o
  -7  -3   5      793.35      757.43    137.57 o
  -6  -3   5        1.83      -20.70     26.94 o
  -5  -3   5      131.01      -28.52     34.44 o
  -4  -3   5        4.89      -34.49     26.43 o
  -3  -3   5   697914.56   735223.50  15433.73 o
  -2  -3   5      987.66      563.83    179.29 o
  -1  -3   5     8701.89     8616.36    305.77 o
   0  -3   5     7098.07     7154.97    257.70 o
   1  -3   5       17.21       19.90     31.19 o
   2  -3   5    50809.17    52853.80    639.45 o
   3  -3   5     2836.41     1827.81     84.84 o
   4  -3   5    24852.88    25869.49    598.76 o
   5  -3   5    14521.38    15180.00    236.58 o
   6  -3   5      481.09      482.72     46.17 o
   7  -3   5   233370.05   252523.09   2346.25 o
   8  -3   5      773.44      607.02     52.14 o
   9  -3   5     6415.93     6361.24    135.22 o
  10  -3   5     4193.11     4284.63    116.47 o
  11  -3   5      116.41       53.36     44.97 o
  12  -3   5    27253.46    27622.89    367.03 o
  13  -3   5      101.95      -40.23     65.67 o
  14  -3   5     2920.66     3210.22    233.11 o
  15  -3   5      184.34      -55.10    113.16 o
  16  -3   5      101.11      -80.47    130.54 o
  17  -3   5     3286.06     2522.13    290.67 o
  18  -3   5      155.92       -4.41    134.36 o
  19  -3   5     3832.78     4557.71    317.91 o
  20  -3   5     1080.07      883.10    197.57 o
  21  -3   5       18.70     -195.45    143.32 o
 -19  -2   5      134.91       83.18    163.26 o
 -18  -2   5       75.36     -191.69    149.59 o
 -17  -2   5        7.74       43.54    115.96 o
 -16  -2   5      229.55       93.70    117.67 o
 -15  -2   5       81.99     -130.04    100.11 o
 -14  -2   5      439.61      262.75    114.41 o
 -13  -2   5      257.37      139.85    101.24 o
 -12  -2   5    42711.35    43700.76   1019.20 o
 -11  -2   5     3630.74     4223.78    180.44 o
 -10  -2   5      394.92      492.14     80.23 o
  -9  -2   5        1.10      -23.80     51.82 o
  -8  -2   5     1122.63     1176.77     85.28 o
  -7  -2   5    82435.27    95003.41   1163.78 o
  -6  -2   5      823.09      557.74     55.85 o
  -5  -2   5      686.81      760.81     74.84 o
  -4  -2   5     5083.71     4690.28    154.98 o
  -3  -2   5     7046.57     4565.67    443.87 o
  -2  -2   5    84540.16    88847.83   2021.71 o
  -1  -2   5      788.34      852.76     98.70 o
   0  -2   5       16.35       38.71     47.84 o
   1  -2   5        0.73       31.53     30.57 o
   2  -2   5      822.06      570.18     83.50 o
   3  -2   5    10745.35    11982.58    290.30 o
   4  -2   5      544.45      523.22     42.85 o
   5  -2   5    40677.02    40875.69   1003.77 o
   6  -2   5    23155.07    23335.46    337.30 o
   7  -2   5      671.70      631.75     54.23 o
   8  -2   5    15538.96    14989.97    224.56 o
   9  -2   5       47.75       14.75     39.81 o
  10  -2   5    10292.70    11188.88    198.55 o
  11  -2   5     2787.59     3002.20    110.87 o
  12  -2   5      215.86      184.85     54.55 o
  13  -2   5      730.85      406.51     95.88 o
  14  -2   5      114.37      -63.90    115.11 o
  15  -2   5     2881.18     2977.95    454.16 o
  16  -2   5     1613.65     1309.00    188.00 o
  17  -2   5        3.54     -182.67    121.78 o
  18  -2   5      199.58      107.92    151.31 o
  19  -2   5       93.12       64.01    153.32 o
  20  -2   5      270.23      139.01    165.03 o
  21  -2   5     1184.69      779.66    203.76 o
 -21  -1   5       18.20     -247.94    165.29 o
 -20  -1   5      319.78      311.97    238.03 o
 -19  -1   5      421.73      344.92    159.66 o
 -18  -1   5      758.29      812.84    169.84 o
 -17  -1   5      100.16       32.81    125.04 o
 -16  -1   5    18406.80    20078.61    526.23 o
 -15  -1   5      748.76      893.73    164.23 o
 -14  -1   5     3854.56     3523.90    226.53 o
 -13  -1   5    10166.97    10065.71    328.25 o
 -12  -1   5      746.29      714.82    116.14 o
 -11  -1   5   192662.31   199886.11   4808.97 o
 -10  -1   5        5.56       21.27     62.25 o
  -9  -1   5     1874.72     1846.24    141.00 o
  -8  -1   5     2385.03     2509.38    118.64 o
  -7  -1   5     1041.33      904.16    119.72 o
  -6  -1   5    15167.78    15200.47    262.20 o
  -5  -1   5      419.39      228.86     42.00 o
  -4  -1   5     1679.16     1507.52     74.43 o
  -3  -1   5      418.86      408.51     66.83 o
  -2  -1   5       61.99       96.38     57.72 o
  -1  -1   5    70282.88    76342.09   1127.41 o
   0  -1   5      172.77      203.92     43.08 o
   1  -1   5       62.42       83.87     26.36 o
   2  -1   5     2012.45     1910.66     84.72 o
   3  -1   5       36.75       68.59     31.24 o
   4  -1   5   299028.34   322851.03   3908.66 o
   5  -1   5     2386.99     2216.54    132.52 o
   6  -1   5     3165.81     4362.50    124.17 o
   7  -1   5     3844.09     3784.36    127.97 o
   8  -1   5       33.32      -19.27     23.23 o
   9  -1   5   102967.00   109836.08   1278.71 o
  10  -1   5      161.20      171.50     48.63 o
  11  -1   5      767.62      896.41     97.73 o
  12  -1   5     2327.56     2422.21    115.40 o
  13  -1   5       34.68      -19.97     56.37 o
  14  -1   5    21243.97    21621.69    555.18 o
  15  -1   5      520.42      309.47    141.54 o
  16  -1   5     9027.49     8476.87    367.81 o
  17  -1   5     8769.09     9041.10    389.71 o
  18  -1   5       23.93      155.86    156.46 o
  19  -1   5    13290.06    12984.27    490.21 o
  20  -1   5       40.08      110.14    162.05 o
 -21   0   5       19.66     -204.08    136.05 o
 -20   0   5     5817.15     6171.95    731.37 o
 -19   0   5     1060.32      877.44    171.80 o
 -18   0   5     2975.46     3164.31    268.07 o
 -17   0   5       31.11      200.23    127.83 o
 -16   0   5       60.53       19.75    193.96 o
 -15   0   5    32800.59    33621.86    707.39 o
 -14   0   5      664.54      569.95    125.69 o
 -13   0   5        6.09        1.14     96.91 o
 -12   0   5     5090.03     5072.97    250.73 o
 -11   0   5     2087.62     2544.56    167.03 o
 -10   0   5     5279.62     6512.93    297.82 o
  -9   0   5     2058.85     2296.88    153.96 o
  -8   0   5       30.49       18.31     53.03 o
  -7   0   5     1445.40     1462.69     92.74 o
  -6   0   5      473.13      308.93     51.23 o
  -5   0   5   233928.55   236203.81   4140.81 o
  -4   0   5      667.17      584.93     89.32 o
  -3   0   5     1671.23     1321.32     61.04 o
  -2   0   5      163.84      177.02     56.83 o
  -1   0   5      301.02      298.70     52.26 o
   0   0   5    13631.99    14709.89    185.64 o
   1   0   5      216.92      187.40     38.82 o
   2   0   5     7777.89     7534.35    192.03 o
   3   0   5     4563.20     4922.63    116.34 o
   4   0   5      246.45      180.99     40.77 o
   5   0   5    66969.56    74456.77    854.91 o
   6   0   5       13.69      -32.51     41.43 o
   7   0   5     1806.92     1963.69    130.04 o
   8   0   5     2347.39     2236.85    116.82 o
   9   0   5      407.28      503.40     98.09 o
  10   0   5       60.26       54.94     49.00 o
  11   0   5       56.46       46.51     37.11 o
  12   0   5     3695.77     3623.27    137.31 o
  13   0   5     7011.80     7361.65    192.07 o
  14   0   5      217.48      231.40    116.20 o
  15   0   5    32147.47    31460.46   1242.97 o
  16   0   5     1411.58     1214.64    200.51 o
  17   0   5     8606.53     9680.47    408.51 o
  18   0   5     5103.63     5587.88    338.89 o
  19   0   5     1029.72     1243.12    215.20 o
  20   0   5     1967.67     2169.69    250.48 o
 -21   1   5     1358.62     1250.47    212.47 o
 -20   1   5      162.33       58.15    250.78 o
 -19   1   5    24423.53    24753.32    659.52 o
 -18   1   5     1081.97     1145.74    181.97 o
 -17   1   5     6281.11     6367.13    491.98 o
 -16   1   5     2335.59     2465.10    206.86 o
 -15   1   5      218.17       29.85    113.34 o
 -14   1   5     1272.30     1205.69    143.68 o
 -13   1   5     2022.39     2374.25    182.11 o
 -12   1   5     1283.71     1383.38    131.92 o
 -11   1   5     3774.67     3806.17    274.88 o
 -10   1   5      556.27      574.03     91.03 o
  -9   1   5    72747.48    75653.04   1154.70 o
  -8   1   5      704.12      732.98     83.91 o
  -7   1   5      750.41      662.27     75.91 o
  -6   1   5      617.13      737.20     74.34 o
  -5   1   5     1572.32     1306.02     67.28 o
  -4   1   5    51861.55    52034.32    924.45 o
  -3   1   5      948.29      601.28     40.43 o
  -2   1   5     1526.09     1787.74    114.96 o
  -1   1   5      999.85     1184.28    150.50 o
   0   1   5       11.56      -30.34     30.16 o
   1   1   5     8577.70     9496.37    203.34 o
   2   1   5     1178.55      930.83    148.64 o
   3   1   5     6655.75     6754.74    176.46 o
   4   1   5      248.44      235.34     43.89 o
   5   1   5      185.77       58.46     44.13 o
   6   1   5    62851.28    67683.41    926.98 o
   7   1   5      120.58       49.42     49.09 o
   8   1   5     3970.10     4117.40    141.16 o
   9   1   5     2530.05     2710.94    132.32 o
  10   1   5      315.61      252.81     58.72 o
  11   1   5    35475.54    36029.33    472.21 o
  12   1   5      147.90       50.91     56.97 o
  13   1   5     1227.84     1199.09    123.17 o
  14   1   5      274.35      284.34    101.67 o
  15   1   5     1293.43     1526.28    183.73 o
  16   1   5     9288.26     9943.67    396.11 o
  17   1   5      778.44      965.21    184.97 o
  18   1   5       68.76       13.06    158.64 o
  19   1   5      751.70      625.19    181.84 o
  20   1   5      307.05      253.82    290.61 o
[truncated: 1,409,881 more chars]
